# Supplementary material for: The Role of Hunters in Wildlife Health Research and Monitoring: Their Contribution as Citizen Scientists in Italy
Source: Animals (Basel). 2024 Jul 29;14(15):2204. doi: 10.3390/ani14152204 (PMC11311091; doi:10.3390/ani14152204)
Supplement: Supplementary file 1 [file animals-14-02204-s001.zip]

Archive with 2 entries (2 files):
- Annex S1.xlsm
- ANNEX S2.pdf
