# Supplementary material for: The Role of Hunters in Wildlife Health Research and Monitoring: Their Contribution as Citizen Scientists in Italy
Source: Animals (Basel). 2024 Jul 29;14(15):2204. doi: 10.3390/ani14152204 (PMC11311091; doi:10.3390/ani14152204)
Supplement: Supplementary file 1 [file animals-14-02204-s001.zip › Annex S1.xlsm]

## Sheet: Annex Summary
Annex S1 provides the following:
sheet 1	Full list of papers excluded duplicates
sheet 2	Included papers after screening with inclusion criteria
sheet 3	Data model - data collected from included papers
sheet 4	Excluded papers after application of inclusion/exclusion criteria

## Sheet: Papers without duplicates
Source	Title	Link	Abstract	Year	DOI	YES/NO
scopus	Aujeszky’s disease in hunting dogs after the ingestion of wild boar raw meat in Sicily (Italy): clinical, diagnostic and phylogenetic features	https://www.scopus.com/inward/record.uri?eid=2-s2.0-85122657387&doi=10.1186%2fs12917-022-03138-2&partnerID=40&md5=278d351e32fb5a938337f55bd51ba3e9	Background: Aujeszky's disease is caused by Suid Herpes Virus-1 and species belonging to the genus Sus scrofa are the main reservoir hosts. This virus, however, is capable of infecting and causing severe disease, with an almost constant fatal outcome in other species, both domestic and wild (carnivores, monogastric herbivores and ruminants). Moreover, the possibility of transmission to humans has…			no
scopus	Epidemiology of a major honey bee pathogen, deformed wing virus: potential worldwide replacement of genotype A by genotype B	https://www.scopus.com/inward/record.uri?eid=2-s2.0-85129923843&doi=10.1016%2fj.ijppaw.2022.04.013&partnerID=40&md5=be8ffaa25af2b51753d04ea06e61ff31	The western honey bee (Apis mellifera) is of major economic and ecological importance, with elevated rates of colony losses in temperate regions over the last two decades thought to be largely caused by the exotic ectoparasitic mite Varroa destructor and deformed wing virus (DWV), which the mite transmits. DWV currently exists as two main genotypes: the formerly widespread DWV-A and the more rece…			no
scopus	Towards risk-based surveillance of African Swine Fever in Switzerland	https://www.scopus.com/inward/record.uri?eid=2-s2.0-85130156519&doi=10.1016%2fj.prevetmed.2022.105661&partnerID=40&md5=db85e8da036de6d07dbd1140e37304a0	African Swine Fever (ASF) has emerged as a disease of great concern to swine producers and government disease control agencies because of its severe consequences to animal health and the pig industry. Early detection of an ASF introduction is considered essential for reducing the impact of the disease. Risk-based surveillance approaches have been used as enhancements to early disease epidemic det…			yes
scopus	Introducing a new tool to derive animal behaviour from GPS data without ancillary data: The red-footed falcon in Italy as a case study	https://www.scopus.com/inward/record.uri?eid=2-s2.0-85128479139&doi=10.1016%2fj.ecoinf.2022.101645&partnerID=40&md5=7105dce44d2f64441a30eeedeef01190	Animal monitoring is a key stage in the process of understanding individual behaviour and social dynamics that characterize populations and species. Recent technological advances allow to collect large data sets on animal movement. Using such data to compute activity patterns is very challenging without expensive field surveys, video analyses and/or accelerometer sensors. We introduce here a new …			no
scopus	Population trends from count data: Handling environmental bias, overdispersion and excess of zeroes	https://www.scopus.com/inward/record.uri?eid=2-s2.0-85128291718&doi=10.1016%2fj.ecoinf.2022.101629&partnerID=40&md5=8e0409b1e23a69fdb0c695cc1250b3ca	The assessment of population trends is a key point in wildlife conservation. Survey data collected over long period may not be comparable due to the presence of environmental biases (i.e. inadequate representation of the variability of environmental covariates in the study area). Moreover, count data may be affected by both overdispersion (i.e. the variance is larger than the mean) and excess of …			no
scopus	Occurrence of hepatitis E virus (HEV) in Calabrian wild boars	https://www.scopus.com/inward/record.uri?eid=2-s2.0-85128205436&doi=10.1016%2fj.ijfoodmicro.2022.109671&partnerID=40&md5=01d380ede3b2bd7a9e8a9268f65393df	Hepatitis E virus (HEV) is an emerging pathogen in industrialized countries. HEV infections in humans are mainly related to the HEV-3 genotype, predominant in Europe and widespread in wild boars' food products. However, there are little relevant data around HEV prevalence in wild boars, although they are considered the main HEV reservoir and used for typical food products such as liver sausages. …			yes
scopus	Three-Dimensional Quantification of Copepods Predictive Distributions in the Ross Sea: First Data Based on a Machine Learning Model Approach and Open Access (FAIR) Data	https://www.scopus.com/inward/record.uri?eid=2-s2.0-85129963904&doi=10.3390%2fd14050355&partnerID=40&md5=b0d454c848758e0c74a738a8cbbbb870	Zooplankton is a fundamental group in aquatic ecosystems representing the base of the food chain. It forms a link between the lower trophic levels with secondary consumers and shows marked fluctuations in populations with environmental change, especially reacting to heating and water acidification. Marine copepods account for approx. 70% of the abundance of zooplankton and are a target of monitor…			no
scopus	Wolf Dispersal Patterns in the Italian Alps and Implications for Wildlife Diseases Spreading	https://www.scopus.com/inward/record.uri?eid=2-s2.0-85129859315&doi=10.3390%2fani12101260&partnerID=40&md5=2b9a3290720e29f32635b12533de1ec8	Wildlife dispersal directly influences population expansion patterns, and may have indirect effects on the spread of wildlife diseases. Despite its importance to conservation, little is known about dispersal for several species. Dispersal processes in expanding wolf (Canis lupus) populations in Europe is not well documented. Documenting the natural dispersal pattern of the expanding wolf populati…			no
scopus	A highly endemic area of Echinococcus multilocularis identified through a comparative re-assessment of prevalence in the red fox (Vulpes vulpes), Alto Adige (Italy: 2019–2020)	https://www.scopus.com/inward/record.uri?eid=2-s2.0-85129691036&doi=10.1371%2fjournal.pone.0268045&partnerID=40&md5=83330fda87759ead0f93f1b83773118c	Surveillance of Echinococcus multilocularis at the edge of its range is hindered by fragmented distributional patterns and low prevalence in definitive hosts. Thus, tests with adequate levels of sensitivity are especially important for discriminating between infected and non-infected areas. In this study we reassessed the prevalence of E. multilocularis at the southern border of its distribution …			no
scopus	Assessment of the Costs Related to West Nile Virus Monitoring in Lombardy Region (Italy) between 2014 and 2018	https://www.scopus.com/inward/record.uri?eid=2-s2.0-85129220959&doi=10.3390%2fijerph19095541&partnerID=40&md5=314db447fbcb8c307bdbcf5d64fff519	In Italy, the West Nile Virus surveillance plan considers a multidisciplinary approach to identify the presence of the virus in the environment (entomological, ornithological, and equine surveillance) and to determine the risk of infections through potentially infected donors (blood and organ donors). The costs associated with the surveillance program for the Lombardy Region between 2014 and 2018…			no
scopus	Seroprevalence and prevalence of Infectious Bronchitis Virus in broilers, laying hens and broiler breeders in Spain	https://www.scopus.com/inward/record.uri?eid=2-s2.0-85127359840&doi=10.1016%2fj.psj.2022.101760&partnerID=40&md5=cf471ce771f0ca9f1779140f0beb7ba9	Infectious Bronchitis Virus (IBV) is one of the most important viral diseases which causes important economic losses in poultry industry. This study aimed to assess the seroprevalence, prevalence, and variants of IBV in broilers, layers, and broiler breeders´ farms of Gallus gallus species in Eastern Spain. Thus, 29, 16, and 14 flocks of broilers, layers and broiler breeders, respectively were an…			no
scopus	Capture–mark–recapture data on the strictly protected Speleomantes italicus	https://www.scopus.com/inward/record.uri?eid=2-s2.0-85126836664&doi=10.1002%2fecy.3641&partnerID=40&md5=4d8d6b7477e3a47ff3e301331d734acb	This data set collects capture–mark–recapture data, biometric data, and stomach contents of seven populations of the Italian cave salamander (Speleomantes italicus), one of the strictly protected European plethodontid species endemic to mainland Italy. We monitored six subterranean populations inside caves, and one fully epigean population living in a forest, surveying a total area of &gt			no
scopus	Trichinella britovi outbreak in Piedmont, North-West Italy, 2019–2020: Clinical and epidemiological insights in the one health perspective	https://www.scopus.com/inward/record.uri?eid=2-s2.0-85126139508&doi=10.1016%2fj.tmaid.2022.102308&partnerID=40&md5=f314963d585d77efb60485d130d3b703	Background: Trichinellosis, a foodborne zoonosis due to nematodes of the genus Trichinella, occurs in the form of outbreaks following meat consumption. North Italy has been rarely involved. We report here the most significant wildlife derived trichinellosis outbreak ever registered in the Piedmont region. Method: We retrospectively included 96 outpatients referred to our institution (December 20t…			no
scopus	Avian influenza overview December 2021 – March 2022	https://www.scopus.com/inward/record.uri?eid=2-s2.0-85129213796&doi=10.2903%2fj.efsa.2022.7289&partnerID=40&md5=b90e0f5520bfe394aa21aab64b9621fd	Between 9 December 2021 and 15 March 2022, 2,653 highly pathogenic avian influenza (HPAI) virus detections were reported in 33 EU/EEA countries and the UK in poultry (1,030), in wild (1,489) and in captive birds (133). The outbreaks in poultry were mainly reported by France (609), where two spatiotemporal clusters have been identified since October 2021, followed by Italy (131), Hungary (73) and …			no
scopus	An Integrated, Tentative Remote‐Sensing Approach Based on NDVI Entropy to Model Canine Distemper Virus in Wildlife and to Prompt Science‐Based Management Policies	https://www.scopus.com/inward/record.uri?eid=2-s2.0-85128472130&doi=10.3390%2fani12081049&partnerID=40&md5=18c1a7a5926cd3af44a71cdb7bdcfefe	Changes in land use and land cover as well as feedback on the climate deeply affect the landscape worldwide. This phenomenon has also enlarged the human–wildlife interface and amplified the risk of potential new zoonoses. The expansion of the human settlement is supposed to affect the spread and distribution of wildlife diseases such as canine distemper virus (CDV), by shaping the distribution, d…			yes
scopus	Wild Boars as an Indicator of Environmental Spread of ESβL-Producing Escherichia coli	https://www.scopus.com/inward/record.uri?eid=2-s2.0-85128455520&doi=10.3389%2ffmicb.2022.838383&partnerID=40&md5=1baf70216b7cb66a28e41e96407049f0	Antimicrobial resistance (AMR) represents an increasing issue worldwide, spreading not only in humans and farmed animals but also in wildlife. One of the most relevant problems is represented by Extended-Spectrum Beta-Lactamases (ESβLs) producing Escherichia coli because they are the cause of important infections in human. Wild boars (Sus scrofa) as a source of ESβLs attracted attention due to th…			yes
scopus	Normalized Burn Ratio Plus (NBR+): A New Index for Sentinel-2 Imagery	https://www.scopus.com/inward/record.uri?eid=2-s2.0-85128221276&doi=10.3390%2frs14071727&partnerID=40&md5=d0dd0b5e971ff239cf5086a95408382b	The monitoring of burned areas can easily be performed using satellite multispectral images: several indices are available in the literature for highlighting the differences between healthy vegetation areas and burned areas, in consideration of their different signatures. However, these indices may have limitations determined, for example, by the presence of clouds or water bodies that produce fa…			no
scopus	Effect of Culling Management Practices on the Seroprevalence of Johne’s Disease in Holstein Dairy Cattle in Central Italy	https://www.scopus.com/inward/record.uri?eid=2-s2.0-85128100241&doi=10.3390%2fvetsci9040162&partnerID=40&md5=71ff96618694263df7d3d92b0c32ec2f	A study was performed in Umbria, central Italy, to find out whether different culling strategies adopted by farms to control Johne’s disease (JD) infection exerted effects on the seroprevalence in dairy cattle. Fifty Fresian dairy herds in the Perugia and Assisi districts were visited and an audit of herd management was conducted. Among the 50 herds, 20 were selected for the consistency of manage…			no
scopus	Chronic Wasting Disease Monitoring in Italy 2017–2019: Neuropathological Findings in Cervids	https://www.scopus.com/inward/record.uri?eid=2-s2.0-85128094194&doi=10.3390%2fpathogens11040401&partnerID=40&md5=52a1b8b7a3b478ad472d0887e8453e59	Chronic wasting disease (CWD) is a prion disease that affects cervids			no
scopus	High Prevalence of Tick-Borne Zoonotic Rickettsia slovaca in Ticks from Wild Boars, Northeastern Italy	https://www.scopus.com/inward/record.uri?eid=2-s2.0-85127874789&doi=10.3390%2fani12080967&partnerID=40&md5=f70300fca522764d911c5aa54ff97a02	Tick-borne rickettsiae are emerging pathogens that are becoming widespread in Europe. Rickettsiae are endemic in Italy, but epidemiological data are currently scarce. This study aimed to improve our knowledge about rickettsial infections in tick and wild boar populations. Blood and ticks were collected from 102 wild boars in 2010 and 2018. Ticks were also collected from the vegetation in the area…			yes
scopus	Genetic Diversity of Porcine Circovirus Types 2 and 3 in Wild Boar in Italy	https://www.scopus.com/inward/record.uri?eid=2-s2.0-85127843862&doi=10.3390%2fani12080953&partnerID=40&md5=d82b2501666cd5a333dafc2f0c94af20	Porcine circovirus (PCV) infection is associated with relevant economic impact to the pig industry. To date, four species of PCV (PCV1 to 4) have been identified but only PCV2 has been associated firmly with disease in pigs. The objective of this study was to assess the prevalence of PCV2 and PCV3 in the wild boar population in Basilicata region, Southern Italy, since this region is characterized…			yes
scopus	First Record of Hepatozoon spp. in Alpine Wild Rodents: Implications and Perspectives for Transmission Dynamics across the Food Web	https://www.scopus.com/inward/record.uri?eid=2-s2.0-85127096696&doi=10.3390%2fmicroorganisms10040712&partnerID=40&md5=697db04fd38f54668988979871e3ff63	Among the Apicomplexa parasites, Hepatozoon spp. have been mainly studied in domestic animals and peri-urban areas. The epidemiology of Hepatozoon spp. is poorly investigated in natural systems and wild hosts because of their scarce veterinary and economic relevance. For most habitats, the occurrence of these parasites is unknown, despite their high ecosystemic role. To fill this gap for alpine s…			no
scopus	Usutu virus in blackbirds (Turdus merula) with clinical signs, a case study from northern Italy	https://www.scopus.com/inward/record.uri?eid=2-s2.0-85126825736&doi=10.1007%2fs10344-022-01572-z&partnerID=40&md5=56007c4bfa4593731b9350988d04c530	Usutu virus (USUV) is a mosquito-borne virus belonging to the family Flaviviridae, genus Flavivirus. Natural transmission cycle of USUV involves mosquitoes and birds, so humans and other mammals are considered incidental hosts. In this study, USUV infection was diagnosed in all wild blackbirds, collected from July to September 2018 in a wildlife recovery center in the province of Bologna, in the …			no
scopus	Wild carnivores and Thelazia callipaeda zoonotic eyeworms: A focus on wolves	https://www.scopus.com/inward/record.uri?eid=2-s2.0-85126140683&doi=10.1016%2fj.ijppaw.2022.03.005&partnerID=40&md5=99a13f0b494de1a4767861e7c6529497	Thelazia callipaeda is a zoonotic parasite causing ocular disease in domestic dogs, cats, several wild carnivores, hares, and humans. This nematode is widely distributed in Europe, where it is transmitted by the drosophilid fly Phortica variegata. Since the first report of infection in grey wolves (Canis lupus) from southern Italy, other cases of thelaziosis have been recorded in this animal spec…			no
scopus	Show me your tail, if you have one! Is inbreeding depression occurring in wildcats (Felis silvestris silvestris) from Italy?	https://www.scopus.com/inward/record.uri?eid=2-s2.0-85125465316&doi=10.1007%2fs13364-022-00627-5&partnerID=40&md5=02580caf8751088c06e3b7454b9e423d	Knowledge of genetic diversity is important to wildlife conservation because genetically depleted populations experience an increased risk of extinction. Mammalian carnivores are characterized by small and fragmented populations and low dispersal, so that genetic erosion can lead to the fixation of deleterious genes relatively quickly, leading to morphological abnormalities. Kinked tails and cowl…			no
scopus	Crested porcupine (Hystrix cristata) abundance estimation using Bayesian methods: first data from a highly agricultural environment in central Italy	https://www.scopus.com/inward/record.uri?eid=2-s2.0-85124966724&doi=10.1007%2fs13364-022-00622-w&partnerID=40&md5=fe5608b00cac5eb8213f6a94a985dfea	Wildlife abundance estimation is one of the key components in conservation biology. Bayesian frameworks are widely used to adjust the potential biases derived by data collected in the field, as they can increase the precision of model parameter as a consequence of the combination of previous pieces of knowledge (priors) combined with data collected in the field to produce an a-posteriori distribu…			no
scopus	Spatio-temporal behaviour of female wild boar in an agro-forestry–pastoral landscape of Southern Italy	https://www.scopus.com/inward/record.uri?eid=2-s2.0-85123582963&doi=10.1007%2fs13364-022-00617-7&partnerID=40&md5=bc1b3fef7a29a3110a2bef5552825165	Among large-sized mammals, the wild boar Sus scrofa is the main agricultural pest in Mediterranean countries. Despite being a widely studied species, its physiological adaptability requires a high number of research works assessing its ecology in different habitat types. Furthermore, little is known about ecology of the wild boar at the southernmost limits of its distribution range. We studied ho…			no
scopus	Raillietiella hemidactyli (Pentastomida: Raillietiellidae) in Tarentola mauritanica geckoes: A new zoonotic parasite for Europe	https://www.scopus.com/inward/record.uri?eid=2-s2.0-85123577851&doi=10.1016%2fj.actatropica.2022.106316&partnerID=40&md5=bb36ee0bca636c351ca042a652a4ce23	Pentastomida is a subclass of parasitic arthropods, related to crustaceans, which develop in the respiratory tract of vertebrates (i.e., fishes, amphibians, reptiles, birds and mammals). Within this group of parasites, Raillietiella spp. adults develop in the lungs of lizards, snakes and toads, whereas larval stages in insects (e.g., cockroaches), which are intermediate hosts. Lizards were captur…			no
scopus	A novel intermediate host for Taenia serialis (Gervais, 1847): The European roe deer (Capreolus capreolus L. 1758) from the Monti Sibillini National Park (MSNP), Italy	https://www.scopus.com/inward/record.uri?eid=2-s2.0-85122068951&doi=10.1016%2fj.ijppaw.2021.12.011&partnerID=40&md5=54d982a3ffe09bede3411ae6cbba58c6	Taeniids are multi-host parasites with an indirect life cycle that strictly depends on a predator-prey relationship. Parasites with a complex life cycle may exhibit different degrees of host-specificity at each life stage. Knowing the host breadth is a fundamental concept of the biology and epidemiology of these multi-host parasites. Morphological identification of tapeworms is challenging and oc…			no
scopus	Detection and Genetic Characterization of Canine Adenoviruses, Circoviruses, and Novel Cycloviruses From Wild Carnivores in Italy	https://www.scopus.com/inward/record.uri?eid=2-s2.0-85128700868&doi=10.3389%2ffvets.2022.851987&partnerID=40&md5=9cd5a0da216feaed35090db9ea8325a2	Wild carnivores are known to play a role in the epidemiology of several canine viruses, including canine adenoviruses types 1 (CAdV-1) and 2 (CAdV-2), canine circovirus (CanineCV) and canine distemper virus (CDV). In the present study, we report an epidemiological survey for these viruses in free ranging carnivores from Italy. A total of 262 wild carnivores, including red foxes (Vulpes vulpes), w…			no
scopus	Occurrence of Eustrongylides excisus (Nematoda:Dioctophymatidae) in European Perch (Perca fluviatilis) and Great Cormorant (Phalacrocorax carbo) in Lake Annone, Northern Italy	https://www.scopus.com/inward/record.uri?eid=2-s2.0-85128793499&doi=10.1645%2f20-175&partnerID=40&md5=ca78f9f8562c01d4c63419e180e509b8	The genus Eustrongylides includes zoonotic nematodes that infect fish species and fish-eating birds of freshwater ecosystems. This study aimed to evaluate the occurrence of Eustrongylides in the paratenic host Perca fluviatilis (European perch) and in the definitive host, Phalacrocorax carbo sinensis (great cormorant), in Lake Annone, a shallow eutrophic lake located in the pre-mountainous area o…			no
scopus	Detection of a Novel Chlamydia Species in Invasive Turtles	https://www.scopus.com/inward/record.uri?eid=2-s2.0-85126687530&doi=10.3390%2fani12060784&partnerID=40&md5=b7fcc10eb41dc1327f1e81ad9018b2ed	Trachemys scripta is a turtle species native to Central America. Since the 1950s, pond sliders have been imported worldwide as companion animals, but have often ended up in foreign ecosystems with great ecological consequences. Moreover, both autochthonous and invasive species of turtles can be carriers of pathogens, including Chlamydiaceae. In the present study, pulmonary tissues collected from …			no
scopus	West Nile Virus Lineage 2 Spreads Westwards in Europe and Overwinters in North-Eastern Spain (2017–2020)	https://www.scopus.com/inward/record.uri?eid=2-s2.0-85126361059&doi=10.3390%2fv14030569&partnerID=40&md5=910c82496a1575a2bdc4ad4fbe519524	West Nile virus lineage 2 (WNV-L2) emerged in Europe in 2004			no
scopus	Evaluation of Macrophyte Community Dynamics (2015–2020) in Southern Lake Garda (Italy) from Sentinel-2 Data	https://www.scopus.com/inward/record.uri?eid=2-s2.0-85126296739&doi=10.3390%2fapp12052693&partnerID=40&md5=666e4eee8812b8011bdbde14c6c1ce26	Macrophytes are of fundamental importance to the functioning of lake ecosystems. They provide structure, habitat, and a food source and are a required component in monitoring programs of lake ecological quality. The key aim of this study is to document the variation in spatial extent and density of macrophytes seasonally between 2015 and 2020 of the Sirmione Peninsula (Lake Garda, Italy), using S…			no
scopus	A New Disease Caused by an Unidentified Etiological Agent Affects European Salamanders	https://www.scopus.com/inward/record.uri?eid=2-s2.0-85126068778&doi=10.3390%2fani12060696&partnerID=40&md5=b1cfd05ea23aa1ce69bfff3394b226d0	New pathologies are causing dramatic declines and extinctions of multiple amphibian species. In 2013, in one fire salamander population of Northern Italy, we found individuals with undescribed cysts at the throat level, a malady whose existence has not previously been reported in amphibians. With the aim of describing this novel disease, we performed repeated field surveys to assess the frequency…			no
scopus	Molecular and Pathological Detection of Hepatitis E Virus in Roe Deer (Capreolus capreolus) and Fallow Deer (Dama dama) in Central Italy	https://www.scopus.com/inward/record.uri?eid=2-s2.0-85125784709&doi=10.3390%2fvetsci9030100&partnerID=40&md5=f9ee9bc6861570adcbd1412bc01be62d	Hepatitis E virus (HEV) is a common causative agent of acute hepatitis in the world, with a serious public health burden in both developing and industrialized countries. Cervids, along with wild boars and lagomorphs, are the main wild hosts of HEV in Europe and constitute a documented source of infection for humans. The aim of this study was to evaluate the presence of HEV in roe deer (Capreolus …			yes
scopus	Leptospira in Slaughtered Fattening Pigs in Southern Italy: Serological Survey and Molecular Typing	https://www.scopus.com/inward/record.uri?eid=2-s2.0-85125251180&doi=10.3390%2fani12050585&partnerID=40&md5=aa482e8408ba8268f7b8607b735045a4	Leptospirosis is a re-emerging zoonosis of worldwide significance			no
scopus	A Cloud-based Robot System for Long-term Interaction: Principles, Implementation, Lessons Learned	https://www.scopus.com/inward/record.uri?eid=2-s2.0-85124797103&doi=10.1145%2f3481585&partnerID=40&md5=874f7f4ee5a4e8dec0028e15a377a564	Making the transition to long-term interaction with social-robot systems has been identified as one of the main challenges in human-robot interaction. This article identifies four design principles to address this challenge and applies them in a real-world implementation: cloud-based robot control, a modular design, one common knowledge base for all applications, and hybrid artificial intelligenc…		Hybrid Artificial Brain	no					for prolonged periods of time without the need for a		Wizard-of-Oz		(up until 6 months online). PAL is an exemplary system that provides personalised, stable and diverse, long-term human-robot interaction. © 2021 Copyright held by the owner/author(s).
scopus	Presence of enteric bacterial pathogens in meat samples of wild boar hunted in Campania region, southern Italy	https://www.scopus.com/inward/record.uri?eid=2-s2.0-85125316213&doi=10.4081%2fijfs.2022.9967&partnerID=40&md5=16b9a2778d379190990c16638fff6335	Wild boars can be infected with several foodborne pathogens which may be transmitted to humans through the consumption of their meat, but currently, data of their prevalence are still limited. The present study aimed to evaluate the presence of enteric pathogens in wild boar meat samples killed in the Campania region. Twenty-eight wild boar meat samples were analyzed for the detection of Salmonel…			yes
scopus	West Nile and Usutu Virus Introduction via Migratory Birds: A Retrospective Analysis in Italy	https://www.scopus.com/inward/record.uri?eid=2-s2.0-85125183553&doi=10.3390%2fv14020416&partnerID=40&md5=c535e46dedf05572fb203a72bc59601a	The actual contribution of migratory birds in spreading West Nile (WNV) and Usutu virus (USUV) across Europe and from Africa to old countries is still controversial. In this study, we reported the results of molecular and serological surveys on migrating birds sampled during peaks of spring and autumn migration at 11 Italian sites located along important flyways, from 2012 to 2014. A total of 133…			no
scopus	Hard Ticks (Ixodidae) from Wildlife in Liguria, Northwest Italy: Tick Species Diversity and Tick-Host Associations	https://www.scopus.com/inward/record.uri?eid=2-s2.0-85124831240&doi=10.3390%2finsects13020199&partnerID=40&md5=c61875161e06650404df2cb46087902e	Hard ticks’ geographical distribution and abundance are influenced by wildlife population. This work presents the results of the identification of ticks retrieved from wild animals in the framework of a Regional Plan of Monitoring and Surveillance of Wildlife health. The frequency of distribution of ticks in different hosts and their geographical patterns were also investigated. Ticks were collec…			yes
scopus	A Comprehensive Thrips Species Assessment for Eco-Consistent Management of Infestations in Mediterranean Citrus Crops	https://www.scopus.com/inward/record.uri?eid=2-s2.0-85124530551&doi=10.3390%2fhorticulturae8020137&partnerID=40&md5=2f703e0b8257bb25c98dc6391f824f8c	Insects belonging to the Thysanoptera order are an important group of insect pests that require phytosanitary interventions for the protection of citrus crops. This study provides a general and complete overview on the thrips pest species present in citrus orchards in the main countries of the Mediterranean basin. For most species, the distribution areas, host plants, and IPM control methods are …			no
scopus	Chlamydia Species and Related Risk Factors in Poultry in North-Western Italy: Possible Bird-to-Human Transmission for C. gallinacea	https://www.scopus.com/inward/record.uri?eid=2-s2.0-85124489921&doi=10.3390%2fijerph19042174&partnerID=40&md5=6b3d16f38ce006ffbc329a3433900949	Chlamydiaceae are obligatory intracellular bacteria causing acute and chronic diseases in animals and humans worldwide, with recently discovered species with a still unclear pathogenic potential (i.e., C. gallinacea). In Italy, Chlamydiaceae infections are underestimated both in animals and humans. To estimate the prevalence of Chlamydiaceae species in poultry and occupationally exposed workers o…			no
scopus	Animal Health in Compost-Bedded Pack and Cubicle Dairy Barns in Six European Countries	https://www.scopus.com/inward/record.uri?eid=2-s2.0-85124231760&doi=10.3390%2fani12030396&partnerID=40&md5=d2cb4dfc3a8accc4306fa0b25a84cd6b	The purpose of this study was to compare animal health in compost-bedded pack (CBP) and cubicle housing (CH) systems using data from dairy herd improvement associations. Thirty-two commercial dairy farms located in Austria, Germany, Italy, The Netherlands, Slovenia, and Sweden were included in the study. A matching design (pairing CBP and CH within country) according to herd selection criteria wa…			no
scopus	Intensified Total Neoadjuvant Therapy Versus Intensified Concurrent Chemoradiotherapy in Locally Advanced Rectal Cancer: A Propensity Score Matching Analysis	https://www.scopus.com/inward/record.uri?eid=2-s2.0-85123904801&doi=10.21873%2fanticanres.15559&partnerID=40&md5=bd3068d5566ea27833644a32d771004c	Background/Aim: To compare clinical outcomes following intensified total neoadjuvant therapy (TNT) and intensified neoadjuvant chemoradiotherapy (CRT) in patients with locally advanced rectal cancer (LARC). Patients and Methods: Of the 79 patients with LARC admitted to our department, 51 received intensified neoadjuvant CRT (CRT group) and 28 received intensified TNT (TNT group). Intensified TNT …			no
scopus	Molecular Detection of Avipoxvirus in Wild Birds in Central Italy	https://www.scopus.com/inward/record.uri?eid=2-s2.0-85123556699&doi=10.3390%2fani12030338&partnerID=40&md5=4f96390728cc791aa05d791895c0d408	Avipoxviruses (APVs) are important pathogens of both domestic and wild birds. The associated disease is characterized by skin proliferative lesions in the cutaneous form or by lesions of the first digestive and respiratory tracts in the diphtheritic form. Previous studies investigated these infections in symptomatic wild birds worldwide, including Italy, but data about the circulation of APVs in …			yes
scopus	Comparative Analysis of Five Multiplex RT‐PCR Assays in the Screening of SARS‐CoV‐2 Variants	https://www.scopus.com/inward/record.uri?eid=2-s2.0-85123422491&doi=10.3390%2fmicroorganisms10020306&partnerID=40&md5=42bee46bfa5ddf2310d318ebe2af75df	The rapid and presumptive detection of SARS‐CoV‐2 variants may be performed using multiplex RT‐PCR assays. The aim of this study was to evaluate the diagnostic performance of five qualitative RT‐PCR tests as compared with next‐generation sequencing (NGS). We retrospectively examined a multi‐variant panel (n = 72) of SARS‐CoV‐2‐positive nasopharyngeal swabs categorized as variants of concern (Alph…			no
scopus	Torque Teno Sus Virus (TTSuV) Prevalence in Wild Fauna of Northern Italy	https://www.scopus.com/inward/record.uri?eid=2-s2.0-85123091473&doi=10.3390%2fmicroorganisms10020242&partnerID=40&md5=ac99091aef0c575786214bd324d17873	Torque teno sus virus (TTSuV) is a non-enveloped circular ssDNA virus which frequently infects swine and has been associated with hepatic, respiratory, and autoimmune disorders. TTSuV’s pathogenic role is still uncertain, and clear data in the literature on virus reservoirs are lacking. The aims of this study were to investigate the presence of potentially zoonotic TTSuV in wild animals in Northe…			yes
scopus	Giardia duodenalis in colony stray cats from Italy	https://www.scopus.com/inward/record.uri?eid=2-s2.0-85114438329&doi=10.1111%2fzph.12894&partnerID=40&md5=2cc8bd42525288085f93d48f1bb71329	Giardia duodenalis is the most common intestinal protozoan in humans and animals worldwide, including eight morphologically identical assemblages, infecting pets, livestock, wildlife and human beings. Assemblages A and B are those with the higher zoonotic potential, and they have been detected in several mammals other than humans			no
scopus	Microplastics accumulation in functional feeding guilds and functional habit groups of freshwater macrobenthic invertebrates: Novel insights in a riverine ecosystem	https://www.scopus.com/inward/record.uri?eid=2-s2.0-85114809069&doi=10.1016%2fj.scitotenv.2021.150207&partnerID=40&md5=933cfef694948dff5e802c0eca0dc2df	Microplastics pose a major threat for aquatic ecosystems, but the contamination dynamics in organisms inhabiting freshwater ecosystems is still little studied. Largely used for biomonitoring, macrobenthic invertebrates provide a pivotal trophic resource for many fish and bird species. In this study, we investigated the microplastics contamination in a macrobenthic invertebrate community (2772 ind…			no
scopus	First atmospheric mercury measurements at a coastal site in the Apulia region: seasonal variability and source analysis	https://www.scopus.com/inward/record.uri?eid=2-s2.0-85129794995&doi=10.1007%2fs11356-022-20505-6&partnerID=40&md5=859bdfd710fb1c8d1a5422714012718d	Abstract: In the framework of the Italian Special Network for Mercury (ISNM) “Reti Speciali”, a sampling campaign to monitor atmospheric mercury (Hg) was carried out at Monte Sant’Angelo (MSA). This is a coastal monitoring station in the Apulia region, representative of the Southern Adriatic area, within the Mediterranean basin. This work presents continuous Gaseous Elemental Mercury (GEM) measur…			no
scopus	First description of Eucoleus garfiai (Gallego and Mas-Coma, 1975) in wild boar (Sus scrofa) in Italy	https://www.scopus.com/inward/record.uri?eid=2-s2.0-85127588617&doi=10.1007%2fs00436-022-07505-8&partnerID=40&md5=1b8b461fea924839d4eb1e02a2de04b5	Eucoleus garfiai (syn. Capillaria garfiai) is a nematode infecting lingual tissue of domestic and wild swine. Prevalence data for this parasite are scant and often related to accidental findings, occurring only in Japan and a few European countries. In this study, an epidemiological survey was performed in order to identify E. garfiai in wild boar from the Campania region, southern Italy. A total…			yes
scopus	First detection of avian metapneumovirus subtype C Eurasian lineage in a Eurasian wigeon (Mareca penelope) wintering in Northeastern Italy: an additional hint on the role of migrating birds in the viral epidemiology	https://www.scopus.com/inward/record.uri?eid=2-s2.0-85127190508&doi=10.1080%2f03079457.2022.2051429&partnerID=40&md5=ee600a0029d5dfdc5eeb4e4993b18092	Avian metapneumovirus (aMPV) economically affects the global poultry industry causing respiratory and reproductive disorders. Considering the paucity of data on aMPV occurrence in European free-ranging avifauna, a molecular survey was conducted on wild birds of 23 species belonging to the orders Anseriformes, Charadriiformes or Passeriformes, captured alive and sampled in Northeast Italy as part …			no
scopus	Survey of Staphylococcus aureus carriage by free-living red deer (Cervus elaphus): Evidence of human and domestic animal lineages	https://www.scopus.com/inward/record.uri?eid=2-s2.0-85126834960&doi=10.1111%2ftbed.14500&partnerID=40&md5=4eb9499002daa117d819e50af7eb0587	Staphylococcus aureus is a pathogen that can affect multiple host species. Evidence of transmission between humans and animals and among different animal species has been reported in recent years. In this study, we investigated 284 free-living red deer (Cervus elaphus) in the Central Italian Alps to assess the prevalence and molecular characteristics of S. aureus in nasal and intestinal samples i…			yes
scopus	Short-term effects of prescribed fire and soil mulching with fern on natural regeneration of Quercus frainetto L.	https://www.scopus.com/inward/record.uri?eid=2-s2.0-85126780457&doi=10.1007%2fs00468-022-02290-4&partnerID=40&md5=a5dc1cbc97cdf685567195645902b24a	Key message: In Mediterranean oak stands prescribed burning increases acorn emergence and plant survival, while post-fire soil mulching with fern does not significantly enhance the initial recruitment of plants. Abstract: To avoid the negative impacts of wildfire, prescribed fire is applied in several environments, often with post-fire soil mulching, to control wildfire hazard and erosion in burn…			no
scopus	Long-term dynamic of nestedness in bird assemblages inhabiting fragmented landscapes	https://www.scopus.com/inward/record.uri?eid=2-s2.0-85125139162&doi=10.1007%2fs10980-022-01419-7&partnerID=40&md5=44aa64d919130ec8164b0fbd6614095c	Context: Nestedness is a common pattern of species assemblages in fragmented landscapes. The spatial pattern and ecological drivers of nested communities have been widely explored, but few studies investigated their long-term variability. Objectives: To investigate the variability of nestedness and species-specific fragment occupancy of forest birds in a fragmented landscape affected by environme…			no
scopus	Forecasting the daily deaths caused by COVID-19 using ARIMA model	https://www.scopus.com/inward/record.uri?eid=2-s2.0-85124650058&doi=10.36721%2fPJPS.2022.35.1.REG.141-149.1&partnerID=40&md5=f3be9d2fb53d210223c6a08614965960	Coronavirus disease (COVID-19) pandemic has recently become a global health crisis. On the basis of this study the data reported from ten different countries on confirmed daily deaths caused by COVID-19. By fitting the linear regression models based on the data from ten countries to find the relationship between the new cases and deaths reported daily. We also used the autoregressive integrated m…			no
scopus	Short-term and long-term effects of antimicrobial use on antimicrobial resistance in broiler and turkey farms	https://www.scopus.com/inward/record.uri?eid=2-s2.0-85123434052&doi=10.1080%2f03079457.2021.2007850&partnerID=40&md5=6675f56610f313f738506afa6a2fa081	Antimicrobials have been widely used in poultry, promoting antimicrobial resistance (AMR) emergence and spread. Resistant bacteria selected by antimicrobial use (AMU) can contaminate the farm environment and transfer resistance genes to other bacteria, providing opportunities for persistence and (re-)colonization of subsequent flocks and potentially jeopardizing antimicrobial treatments. We inves…			no
scopus	Giardia duodenalis in Wildlife: Exploring Genotype Diversity in Italy and across Europe	https://www.scopus.com/inward/record.uri?eid=2-s2.0-85123264146&doi=10.3390%2fpathogens11010105&partnerID=40&md5=c545ba63a6c3229aec177c0df6043ebd	Fragmented data are so far available on genotype diversity of G. duodenalis in wildlife in different countries in Europe, in particular, in Italy. In the present study, G. duodenalis sequences obtained from different Italian wild animals [12 porcupines (Hystrix cristata), 4 wild boars (Sus scrofa), 1 wolf (Canis lupus italicus), 6 Alpine chamois (Rupicapra rupicapra rupicapra)] were compared with…			no
scopus	Climate Change and Zoonoses: A Review of Concepts, Definitions, and Bibliometrics	https://www.scopus.com/inward/record.uri?eid=2-s2.0-85122868785&doi=10.3390%2fijerph19020893&partnerID=40&md5=af7bf6ea5e94eb95c4082b4000a56d39	Climate change can have a complex impact that also influences human and animal health. For example, climate change alters the conditions for pathogens and vectors of zoonotic diseases. Signs of this are the increasing spread of the West Nile and Usutu viruses and the establishment of new vector species, such as specific mosquito and tick species, in Europe and other parts of the world. With these…			no
scopus	One Year Monitoring of Ecological Interaction of Silurus glanis in a Novel Invaded Oligotrophic Deep Lake (Lake Maggiore)	https://www.scopus.com/inward/record.uri?eid=2-s2.0-85122283907&doi=10.3390%2fw14010105&partnerID=40&md5=25a03c73bb56b37c8f0a29cc7799738b	The European catfish (Silurus glanis) was introduced in Italy during the last century for aquaculture purposes, and now it is well-established. S. glanis is an invasive species and a top predator that can deplete prey supply in the surrounding habitat, leading to changes in the aquatic food web. Consequently, its presence is considered a threat to native fish populations. Its presence in the Lake…			no
scopus	Detection and Molecular Characterization of a Novel Species of Circovirus in a Tawny Owl (Strix aluco) in Southern Italy	https://www.scopus.com/inward/record.uri?eid=2-s2.0-85122233913&doi=10.3390%2fani12020135&partnerID=40&md5=12332a993b7db0c71b41783ea0e43975	Thanks to recent developments in molecular methods, many new species have been discovered within the genus Circovirus, which comprises viruses of veterinary relevance found in a broad range of hosts. In particular, several circoviruses are known to infect birds, often causing immunosuppression and feathering disorders. Nonetheless, nothing is known about their circulation in birds of prey. In thi…			no
scopus	Resistance Patterns, mcr-4 and OXA-48 Genes, and Virulence Factors of Escherichia coli from Apennine Chamois Living in Sympatry with Domestic Species, Italy	https://www.scopus.com/inward/record.uri?eid=2-s2.0-85122180972&doi=10.3390%2fani12020129&partnerID=40&md5=3af3500adb134368dc73a09bcbf338b9	The aim of this study was to determine and characterize potential resistance mechanisms against selected Critically Important Antibiotics in Escherichia coli isolates collected from wild and domestic ruminants living in the Maiella National Park, in Central Italy. A total of 38 isolates were obtained from red deer, Apennine chamois, cattle, sheep, and goats grazing in lands with different levels …			no
scopus	Quantitative methods for the prioritization of foods implicated in the transmission of hepatititis E to humans in Italy	https://www.scopus.com/inward/record.uri?eid=2-s2.0-85122022170&doi=10.3390%2ffoods11010087&partnerID=40&md5=41de457d62fe294c7f5e141d25042b23	Hepatitis E is considered an emerging foodborne disease in Europe. Several types of foods are implicated in the transmission of the hepatitis E virus (HEV) to humans, in particular, pork and wild boar products. We developed a parametric stochastic model to estimate the risk of foodborne exposure to HEV in the Italian population and to rank the relevance of pork products with and without liver (PL…			no
scopus	Molecular identification of Contracaecum rudolphii A and B (Nematoda: Anisakidae) from cormorants collected in a freshwater ecosystem of the pre-alpine area in Northern Italy	https://www.scopus.com/inward/record.uri?eid=2-s2.0-85120318175&doi=10.1016%2fj.vprsr.2021.100674&partnerID=40&md5=f150bb63ec5b5e239634a9f04b55a204	Contracaecum rudolphii (s.l.) is a complex of sibling species with different genetic structure and ecological preference. This study reports the presence of specimens of Contracaecum rudolphii (s.l.) from sedentary and wintering cormorants (Phalacrocorax carbo sinensis) from the pre-mountain area of the Alps in Northern Italy, an important crossroads for most of the bird migration routes. A total…			yes
scopus	SARS-CoV-2 infection among hospitalised pregnant women and impact of different viral strains on COVID-19 disease severity in Italy	https://www.scopus.com/inward/record.uri?eid=2-s2.0-85119149895&doi=10.1111%2f1471-0528.16981&partnerID=40&md5=f66a4cf396ff2e33ae496a5d5d7d2c39				no
scopus	Radiocaesium in Tricholoma spp. from the Northern Hemisphere in 1971–2016	https://www.scopus.com/inward/record.uri?eid=2-s2.0-85113719390&doi=10.1016%2fj.scitotenv.2021.149829&partnerID=40&md5=0d7964512f507d6ee1de316102ffe25e	A considerable amount of data has been published on the accumulation of radiocaesium (134Cs and particularly, 137Cs) in wild fungi since the first anthropogenically influenced releases into the environment due to nuclear weapon testing, usage and subsequently from major accidents at nuclear power plants in Chernobyl (1986) and Fukushima (2011). Wild fungi are particularly susceptible to accumulat…			no
scopus	Management and outcome of metastatic pheochromocytomas/paragangliomas: a monocentric experience	https://www.scopus.com/inward/record.uri?eid=2-s2.0-85109308270&doi=10.1007%2fs40618-021-01629-x&partnerID=40&md5=fa9fbd7d9bda7b994147567c8c070241	Background: Pheochromocytoma (PHEO) and paraganglioma (PGL) are rare neuroendocrine tumors releasing catecholamines. Metastatic pheochromocytomas/paragangliomas (PPGLs) occur in about 5–26% of cases. To date, the management of patients affected by metastatic disease is a challenge in the absence of guidelines. Aim: The aim of this study was to evaluate the overall survival (OS) and the progressio…			no
scopus	Monitoring the Hatching Success of Gulls Laridae and Terns Sternidae: A Comparison of Ground and Drone Methods	https://www.scopus.com/inward/record.uri?eid=2-s2.0-85127357223&doi=10.3161%2f00016454AO2021.56.2.010&partnerID=40&md5=ca8aaa1e898931f9f675a3a4672f26a3	Measuring the productivity of gulls Laridae and terns Sternidae is often difficult, due to natural obstacles of site access and the need to avoid disturbing nesting birds. Drones are increasingly being used for conservational and ecological applications and their use seems to overcome these problems, but data are still scarce on their use to assess breeding success. Our objective was to compare t…			no
scopus	Annual Report on surveillance for avian influenza in poultry and wild birds in Member States of the European Union in 2020	https://www.scopus.com/inward/record.uri?eid=2-s2.0-85122065689&doi=10.2903%2fj.efsa.2021.6953&partnerID=40&md5=1c7c8699238029b04dea29a008bfb82b	In 2020, Council Directive 2005/94/EC required EU Member States (MSs) to carry out surveillance for avian influenza (AI) in poultry and wild birds and notify the results to the responsible authority. Based on this, MSs, Iceland, Norway, Switzerland and the United Kingdom implemented ongoing surveillance programmes to monitor incursions of AI viruses in poultry and wild birds. EFSA received a mand…			no
scopus	First isolation and molecular characterization of pseudorabies virus in a hunting dog in Sicily (Southern Italy)	https://www.scopus.com/inward/record.uri?eid=2-s2.0-85121556069&doi=10.3390%2fvetsci8120296&partnerID=40&md5=1dde1e5d50b06860a880a6df1adc87aa	Pseudorabies virus (PrV) is the etiological agent of Aujeszky’s disease, a viral infection that causes neurological lethal illness in mammals other than swine. Herein, we describe the occur-rence of PrV infection in a hunting dog that had been bitten by an infected wild boar in Sicily, reporting for the first time genetic and phylogenetic data on the virus strain isolated in a dog in this Italian…			no
scopus	Could fish feeding behaviour and size explain prevalence differences of the nematode eustrongylides excisus among species? The case study of lake garda	https://www.scopus.com/inward/record.uri?eid=2-s2.0-85121453368&doi=10.3390%2fw13243581&partnerID=40&md5=58439bbed78a0ecb5cbeee54639322e8	The nematode Eustrongylides excisus is a parasite of freshwater fish-and fish-eating birds, with known differences on prevalence values among fish species. Thus, the present study aims to explore the hypothesis that the feeding behavior and the size of fish belonging to different trophic levels could explain such differences. For that, 14 sampling sites were selected to perform a fish parasitolog…			no
scopus	Molecular identification and characterization of a genotype 3 hepatitis e virus (HEV) strain detected in a wolf faecal sample, Italy	https://www.scopus.com/inward/record.uri?eid=2-s2.0-85120549787&doi=10.3390%2fani11123465&partnerID=40&md5=548132efad9a6bbe59c1f97c8242529d	Hepatitis E virus (HEV) infection is a major health problem worldwide. In developed countries, zoonotic transmission of HEV genotypes (Gt) 3 and 4 is caused by the ingestion of raw or undercooked meat of infected pigs and wild boars, the main reservoirs of HEV. However, additional animals may harbour HEV or HEV-related strains, including carnivores. In this study, we investigated the molecular ep…			no
scopus	Parasites, bacteria, and associated pathological changes in the digestive system of diurnal and nocturnal raptors in central italy	https://www.scopus.com/inward/record.uri?eid=2-s2.0-85120548728&doi=10.3390%2fpathogens10121567&partnerID=40&md5=6d4ec45283550e9d2ec32a7698a7c1af	The knowledge of raptor pathogens and associated lesions may be extremely important to enhancing raptor conservation efforts and reducing pathogen spillover to humans and domesticated animals and vice versa. Parasite infections of the digestive system and associated bacteria and pathological changes were evaluated in deceased diurnal and nocturnal raptors in central Italy. Overall, the prevalence…			no
scopus	Lifelong non-invasive genetic monitoring of a philopatric female wolf in the Tuscan Apennines, Italy	https://www.scopus.com/inward/record.uri?eid=2-s2.0-85119877434&doi=10.1007%2fs10344-021-01548-5&partnerID=40&md5=72d542e14e5a8f4b722feaec21eb8af8	Wolves (Canis lupus), like most wild carnivores, are elusive and usually live at low density			no
scopus	Mutational status of plasma exosomal KRAS predicts outcome in patients with metastatic colorectal cancer	https://www.scopus.com/inward/record.uri?eid=2-s2.0-85119651894&doi=10.1038%2fs41598-021-01668-7&partnerID=40&md5=91acf5b334f30bfafe73002ef9dbce8c	Liquid biopsy has become a useful alternative in metastatic colorectal cancer (mCRC) patients when tissue biopsy of metastatic sites is not feasible. In this study we aimed to investigate the clinical utility of circulating exosomes DNA in the management of mCRC patients. Exosomes level and KRAS mutational status in exosomal DNA was assesed in 70 mCRC patients and 29 CRC primary tumor and were an…			no
scopus	Uav patrolling for wildfire monitoring by a dynamic voronoi tessellation on satellite data	https://www.scopus.com/inward/record.uri?eid=2-s2.0-85119146088&doi=10.3390%2fdrones5040130&partnerID=40&md5=018f3274e77f1a65f1e51927ef8faae5	Fire monitoring and early detection are critical tasks in which Unmanned Aerial Vehicles (UAVs) are commonly employed. This paper presents a system to plan the drone patrolling schedule according to a real-time estimation of a fire propagation index that is derived from satellite data, such as the Normalized Difference Vegetation Index (NDVI) measurement and the Digital Elevation Model (DEM) of t…			no
scopus	Association between guilds of birds in the African-Western Palaearctic region and the tick species Hyalomma rufipes, one of the main vectors of Crimean-Congo hemorrhagic fever virus	https://www.scopus.com/inward/record.uri?eid=2-s2.0-85119005865&doi=10.1016%2fj.onehlt.2021.100349&partnerID=40&md5=9c1231d4ef253305a4f1e40b5fa5a29b	Introduction: The ecology of the vertebrate host contributes to the geographical range expansion of ticks. In this study, we investigated which tick taxa that infest and are dispersed by birds along African-Western Palaearctic flyways during northward migration, and whether bird ecology was associated with tick taxa. Materials and methods: Ticks were collected from birds trapped at bird observato…			no
scopus	Wildfires, heatwaves and human disturbance threaten insular endemic bats	https://www.scopus.com/inward/record.uri?eid=2-s2.0-85117560687&doi=10.1007%2fs10531-021-02313-5&partnerID=40&md5=38da2f5494f89d8271fc5937cfc92430	Islands host high numbers of endemic species, and the latter are especially exposed to human-driven habitat alteration because their population size is constrained by the limited space and resources found in insular systems. Extreme events linked with climate change and direct anthropogenic stressors may synergistically affect endemic species, and even push them to the brink of extinction. Bats i…			no
scopus	Correction to: Real-time PCR detection of Toxoplasma gondii in tissue samples of wild boars (Sus scrofa) from southern Italy reveals high prevalence and parasite load (Parasites & Vectors, (2019), 12, 1, (335), 10.1186/s13071-019-3586-5)	https://www.scopus.com/inward/record.uri?eid=2-s2.0-85117310849&doi=10.1186%2fs13071-021-05004-w&partnerID=40&md5=f504270dfb203afa2185837c1a9337f6	Following publication of the original article [1], an error was identified in the paragraph Real-time PCR (from line 4 to line 12) of the Methods. The correct information is given below: © The Author(s) 2021.			no
scopus	Bats are an excellent sentinel model for the detection of genotoxic agents. Study in a Colombian Caribbean region	https://www.scopus.com/inward/record.uri?eid=2-s2.0-85116641557&doi=10.1016%2fj.actatropica.2021.106141&partnerID=40&md5=fefa1a0949a5b2834d4bc3f83c22fc2a	Wildlife animals have been affected by human activities and the diminution of the areas needed to develop wildlife. In Colombia, artisanal and industrial mining focuses on gold extraction, which uses mercury and causes contamination in water sources. Bats may be susceptible to chemical contamination and primarily to bioaccumulated heavy metal contaminants in the food chain. The primary source of …			no
scopus	Dentition and body condition: tooth wear as a correlate of weight loss in roe deer	https://www.scopus.com/inward/record.uri?eid=2-s2.0-85115646820&doi=10.1186%2fs12983-021-00433-w&partnerID=40&md5=46124eee22d678138dc83adc38bac1f9	Background: In many mammalian species, once the permanent teeth have erupted, the only change to dentition is a gradual loss of tooth surface/height through wear. The crown of the teeth cannot be repaired once worn. When dental crown tissue has been depleted due to wear, the animal is expected to have a suboptimal body condition. We evaluated the role of tooth wear in causing a reduction of physi…			no
scopus	Characterization of SARS-CoV-2 worldwide transmission based on evolutionary dynamics and specific viral mutations in the spike protein	https://www.scopus.com/inward/record.uri?eid=2-s2.0-85113213586&doi=10.1186%2fs40249-021-00895-4&partnerID=40&md5=dd86355eac9833e8e29d60d13b563b2b	Background: The coronavirus disease 2019 (COVID-19) caused by severe acute respiratory syndrome-related coronavirus-2 (SARS-CoV-2) is pandemic. However, the origins and global transmission pattern of SARS-CoV-2 remain largely unknown. We aimed to characterize the origination and transmission of SARS-CoV-2 based on evolutionary dynamics. Methods: Using the full-length sequences of SARS-CoV-2 with …			no
scopus	Natural areas as reservoir of candidate vectors of xylella fastidiosa	https://www.scopus.com/inward/record.uri?eid=2-s2.0-85113192304&partnerID=40&md5=4f87419ce002c099fd8ffd8ea31d79a9	Spittlebugs have been identified as the main European vectors of the bacterium Xylella fastidiosa Wells et al. in different pathosystems. However, our knowledge about bacterium epidemiology in Apulian (Southern Italy) olive orchards is currently limited to the late spring secondary (olive-to-olive) spread mediated by the spittlebug Philaenus spumarius (L.). Summer dispersal toward wild trees and …			no
scopus	The relationship between Google search interest for pulmonary symptoms and COVID-19 cases using dynamic conditional correlation analysis	https://www.scopus.com/inward/record.uri?eid=2-s2.0-85111078319&doi=10.1038%2fs41598-021-93836-y&partnerID=40&md5=e3f8498be0103ce4f132243a7ae9812a	This study aims to evaluate the monitoring and predictive value of web-based symptoms (fever, cough, dyspnea) searches for COVID-19 spread. Daily search interests from Turkey, Italy, Spain, France, and the United Kingdom were obtained from Google Trends (GT) between January 1, 2020, and August 31, 2020. In addition to conventional correlational models, we studied the time-varying correlation betw…			no
scopus	Genetic characterization and implications for conservation of the last autochthonous Mouflon population in Europe	https://www.scopus.com/inward/record.uri?eid=2-s2.0-85110819729&doi=10.1038%2fs41598-021-94134-3&partnerID=40&md5=007dd82ff7d43cafd09993d591acc6a1	Population genetic studies provide accurate information on population structure, connectivity, and hybridization. These are key elements to identify units for conservation and define wildlife management strategies aimed to maintain and restore biodiversity. The Mediterranean island of Sardinia hosts one of the last autochthonous mouflon populations, descending from the wild Neolithic ancestor. Th…			no
scopus	Whole-genome sequencing analysis of highly prevalent Salmonella serovars in wild boars from a national park in Sardinia	https://www.scopus.com/inward/record.uri?eid=2-s2.0-85107694332&doi=10.1016%2fj.foodcont.2021.108247&partnerID=40&md5=9cee6d1434c740fbc1ef03d8dd124d54	The study investigated Salmonella prevalence in slaughtered wild boars from Asinara island National Park in Sardinia (Italy). Salmonella isolates were serotyped and the antimicrobial resistance profile was evaluated. Isolates were furthermore characterized with Whole Genome Sequencing. Additional analysis were performed in order to evaluate the microbial hygiene of wild boars carcasses. A total o…			no
scopus	West Nile and Usutu viruses co-circulation in central Italy: outcomes of the 2018 integrated surveillance	https://www.scopus.com/inward/record.uri?eid=2-s2.0-85105459430&doi=10.1186%2fs13071-021-04736-z&partnerID=40&md5=2cd16bf111d7a978df0f001af81661b6	Background: West Nile (WNV) and Usutu (USUV) are emerging vector-borne zoonotic flaviviruses. They are antigenically very similar, sharing the same life cycle with birds as amplification host, Culicidae as vector, and man/horse as dead-end host. They can co-circulate in an overlapping geographic range. In Europe, surveillance plans annually detect several outbreaks. Methods: In Italy, a WNV/USUV …			no
scopus	Geographic differences in the incidence of Huntington’s disease in Sardinia, Italy	https://www.scopus.com/inward/record.uri?eid=2-s2.0-85103372028&doi=10.1007%2fs10072-021-05217-y&partnerID=40&md5=b3276cf6dbe4946eaed11ae29018f070	Background: The frequency of Huntington’s disease (HD) may vary considerably, with higher estimates in non-Asian populations. We have recently examined the prevalence of HD in the southern part of Sardinia, a large Italian Mediterranean island that is considered a genetic isolate. We observed regional microgeographic differences in the prevalence of HD across the study area similar to those recen…			no
scopus	Spatio-temporal patterns of the Red-footed Falcon’s hunting behavior during the nestling period suggest ad hoc conservation policies	https://www.scopus.com/inward/record.uri?eid=2-s2.0-85100554799&doi=10.1186%2fs40657-021-00243-y&partnerID=40&md5=b25765c897cb04069bc06c5c9f49874c	The Red-footed Falcon (Falco vespertinus) is a species of high international conservation interest. We analyzed its hunting behavior at the two largest colonies in Italy during the nestling period. Using accurate data-loggers, we tracked three adult Red-footed Falcons in June and July, 2019 and collected 4703 GPS points. We detected clear patterns of hovering and perching activity (HPA) in both t…			no
scopus	Echinococcus multilocularis and other cestodes in red foxes (Vulpes vulpes) of northeast Italy, 2012–2018	https://www.scopus.com/inward/record.uri?eid=2-s2.0-85098843165&doi=10.1186%2fs13071-020-04520-5&partnerID=40&md5=a19f54afa486738f18c718a528d6cc06	Background: Echinococcus multilocularis is a small tapeworm affecting wild and domestic carnivores and voles in a typical prey-predator life cycle. In Italy, there has been a focus of E. multilocularis since 1997 in the northern Italian Alps, later confirmed in red foxes collected from 2001 to 2005. In this study, we report the results of seven years of monitoring on E. multilocularis and other c…			yes
scopus	Environmental restoration by aquatic angiosperm transplants in transitional water systems: The Venice Lagoon as a case study	https://www.scopus.com/inward/record.uri?eid=2-s2.0-85109726401&doi=10.1016%2fj.scitotenv.2021.148859&partnerID=40&md5=3f75e36952e8ec099e990468fea7127a	The paper reports the results obtained after 4 years of aquatic angiosperm transplants in areas of the Venice Lagoon (North Adriatic Sea, Mediterranean) where meadows almost disappeared due to eutrophication, pollution and overexploitation of clam resources. The project LIFE12 NAT/IT/000331-SeResto, funded by the European Union, allowed to recolonize the Habitat 1150* (coastal lagoons) in the nor…			no
scopus	Khawia japonensis (Cestoda), the asian parasite of common carp, continues to spread in central european countries: Distribution, infection indices and histopathology	https://www.scopus.com/inward/record.uri?eid=2-s2.0-85121233142&doi=10.3391%2fbir.2021.10.4.18&partnerID=40&md5=cf751fba754eaa3f7307f87c0e5126d6	The Asian tapeworm Khawia japonensis, a specific parasite of the common carp (Cyprinus carpio), has been found for the first time in Europe, in Italy (2010), with further records also in Slovakia (2014) and the Czech Republic (2016). In the present paper, new data on the distribution of the non-indigenous K. japonensis is presented in different countries in Central Europe (Hungary, Poland and Slo…			no
scopus	Hepatitis E virus seroprevalence among cows in a rural area of southern Italy [Seroprevalencija virusa hepatitisa E u krava s ruralnih područja južne Italije]	https://www.scopus.com/inward/record.uri?eid=2-s2.0-85120678719&doi=10.24099%2fvet.arhiv.0920&partnerID=40&md5=4f23560b0c6a28d6f004005cd22e2a4d	Hepatitis E virus (HEV) is considered to be an emerging zoonotic disease, which causes numerous cases of hepatitis and deaths worldwide each year. Pigs are a host reservoir of HEV, but numerous other wild and domestic species can be infected. The aim of this study was to carry out serological screening of anti-HEV antibodies in cattle in the Sicily region (Southern Italy). Between April and Decem…			no
scopus	The European Union summary report on surveillance for the presence of transmissible spongiform encephalopathies (TSE) in 2020	https://www.scopus.com/inward/record.uri?eid=2-s2.0-85120161522&doi=10.2903%2fj.efsa.2021.6934&partnerID=40&md5=1313c581f7b78626e9df704d6a623f4b	This report presents the results of surveillance on transmissible spongiform encephalopathies (TSE) in cattle, sheep, goats, cervids and other species, and genotyping in sheep, carried out in 2020 by 27 Member States (MS, EU27), the United Kingdom (UK) and other seven non-EU countries: Bosnia and Herzegovina, Iceland, Montenegro, North Macedonia, Norway, Serbia and Switzerland. In total, 1,122,67…			no
scopus	Molecular survey of babesia spp. And anaplasma phagocytophilum in roe deer from a wildlife rescue center in Italy	https://www.scopus.com/inward/record.uri?eid=2-s2.0-85119408492&doi=10.3390%2fani11113335&partnerID=40&md5=5d54cf1bb4969c6c047c95497ea4e3d5	Babesia ssp. and Anaplasma spp. are tick‐borne microorganisms representing a possible health risk for domestic and wild animals, as well as humans. Roe deer serve as a suitable reservoir host for some species ascribed to Babesia spp. and Anaplasma phagocytophilum taxa, also due to its important role in the maintenance of large populations of Ixodes ricinus, the main tick vector of these pathogens…			no
scopus	Aujeszky’s disease in south‐Italian wild boars (Sus Scrofa): A serological survey	https://www.scopus.com/inward/record.uri?eid=2-s2.0-85119108711&doi=10.3390%2fani11113298&partnerID=40&md5=72b5b5d5687a5b00a50e558f1d7ade6d	Aujeszky’s disease (AD, pseudorabies) is a viral disease of suids caused by Suid Herpesvirus 1 (SHV‐1) also referred as Aujeszky’s disease virus (ADV) or Pseudorabies virus (ADV). Domestic pig and Wild boar (Sus scrofa) are the natural host, but many species can be infected with ADV. The aim of our study was to evaluate seroprevalence of AD in wild boar hunted in the Campania Region, during the 2…			yes
scopus	Prevalence of infection with porcine circovirus types 2 and 3 in the wild boar population in the campania region (Southern italy)	https://www.scopus.com/inward/record.uri?eid=2-s2.0-85118750906&doi=10.3390%2fani11113215&partnerID=40&md5=319937a1c3e6023e3f07e423aa991160	In recent years, porcine circovirus (PCV) infection has been documented as an important and emerging health concern for livestock and wildlife worldwide. The purpose of the present study was to assess the molecular prevalence of PCV‐2 and PCV‐3 and to clarify the epidemiological role of wild boars in the circulation of this virus in Campania, Southern Italy. For this purpose, samples from several…			yes
scopus	Endoparasite infections of the european hedgehog (Erinaceus europaeus) in central Italy	https://www.scopus.com/inward/record.uri?eid=2-s2.0-85118502762&doi=10.3390%2fani11113171&partnerID=40&md5=c3469bd5a5da0f561cb3a98578a4c202	The European hedgehog is a synanthropic mammal, widely distributed in Europe. This species usually inhabits the edges of deciduous or mixed woods, but it is also very common in private gardens and public parks. Despite its popularity and frequency of contacts both with humans and with wild and domestic animals, few studies have examined the endoparasitic fauna of the hedgehog in Italy. In the pre…			no
scopus	Increased prevalence of neuropsychiatric disorders during covid‐19 pandemic in people needing a non‐deferrable neurological evaluation	https://www.scopus.com/inward/record.uri?eid=2-s2.0-85118328242&doi=10.3390%2fjcm10215169&partnerID=40&md5=d28ce517df969ed8cd93bd81fbc07323	Background: The novel coronavirus disease of 2019 (COVID‐19) outbreak provoked a pro-found healthcare system reorganization. This study aimed to compare the reasons for requesting a non‐deferrable neurological evaluation before the COVID‐19 pandemic and during the lockdown. Methods: Retrospective observational study including non‐deferrable neurological outpatients before the pandemic (pre‐COVID‐…			no
scopus	Deer rescue in tuscany: Retrospective analysis and assessment of radiography diagnoses	https://www.scopus.com/inward/record.uri?eid=2-s2.0-85118126263&doi=10.3390%2fani11113087&partnerID=40&md5=b37143cea7738f4cd20938ccf45a2f6f	Animal-vehicle collisions are the major cause of rescue and need for hospitalization in wildlife referral centers. Clinicians need easy-to-use tools to make rapid decisions about whether to euthanize or treat injured animals. The aim of the study was to evaluate the data (reasons for rescue, diagnosed lesions, and outcome) from a hospitalized population of wildlife ungulates and investigate the b…			no
scopus	Active surveillance for highly pathogenic avian influenza viruses in wintering waterbirds in northeast Italy, 2020–2021	https://www.scopus.com/inward/record.uri?eid=2-s2.0-85117299723&doi=10.3390%2fmicroorganisms9112188&partnerID=40&md5=c5ed084413e86359f13e078bfd8955b8	The increasing involvement of wild waterfowl in H5 Highly Pathogenic Avian Influenza Virus (HPAIV) circulation continues to pose a threat to animal and public health worldwide. In winter 2020–2021, two field surveillance activities were carried out on a weekly basis, through virological and serological analyses, in 823 hunted and 521 trapped migratory aquatic birds in northeast Italy. Sixty Euras…			yes
scopus	Indicators of biodiversity in an intensively cultivated and heavily human modified landscape	https://www.scopus.com/inward/record.uri?eid=2-s2.0-85111638358&doi=10.1016%2fj.ecolind.2021.108060&partnerID=40&md5=bdce77109a143134b7d26ebfbf8f4910	Nowadays, the loss of biodiversity in agroecosystems due to the intensification of farming practices is happening very fast, and therefore, stopping or slowing it down should be a priority for conservation. To detect changes in these environmental contexts, one approach contemplates focusing on a limited set of indicator species that can alert us to ongoing changes in progress. In this research, …			no
scopus	The hard numbers of tuberculosis epidemiology in wildlife: A meta-regression and systematic review	https://www.scopus.com/inward/record.uri?eid=2-s2.0-85097771306&doi=10.1111%2ftbed.13948&partnerID=40&md5=0b4ce49700d28a5f7d9f1d7dbc2f1758	Tuberculosis (TB) is a widespread disease that crosses the human and animal health boundaries, with infection being reported in wildlife, from temperate and subtropical to arctic regions. Often, TB in wild species is closely associated with disease occurrence in livestock but the TB burden in wildlife remains poorly quantified on a global level. Through meta-regression and systematic review, this…			no
scopus	SARS-CoV-2's origin should be investigated worldwide for pandemic prevention	https://www.scopus.com/inward/record.uri?eid=2-s2.0-85116553276&doi=10.1016%2fS0140-6736%2821%2902020-1&partnerID=40&md5=a11aff50b36f96d58bdbc5c93eb0da3f				no
scopus	Effect of inter-annual meteorological fluctuations and wild boar disturbance on the vegetation of Mediterranean temporary ponds	https://www.scopus.com/inward/record.uri?eid=2-s2.0-85121712325&doi=10.1111%2favsc.12624&partnerID=40&md5=ccabf7f3a59d519d6d0fb243997d3eac	Questions: Which are the effects of inter-annual meteorological fluctuations on plant species richness and vegetation dynamics in Mediterranean temporary ponds, shallow wetlands characterized by alternating phases of drought and flooding? Which are the effects of wild boar disturbance? How do the responses of specialist or non-specialist species of the habitat differ?. Location: NW Sardinia Islan…			no
scopus	Sero-epidemiological survey of orthopoxvirus in stray cats and in different domestic, wild and exotic animal species of central Italy	https://www.scopus.com/inward/record.uri?eid=2-s2.0-85117925741&doi=10.3390%2fv13102105&partnerID=40&md5=9802d4dd625cdcb01d8fd374400fe5b3	Orthpoxvirus infection can spread more easily in a population with a waning immunity with the subsequent emergence/re-emergence of the viruses pertaining to this genus. In the last two decades, several cases of Orthopoxvirus, and in particular Cowpoxvirus infections in humans were reported in different parts of the world, possibly due to the suspension of smallpox vaccinations. To date, in Italy,…			no
scopus	Detection of toxocara cati larvae from ostrich and wild boar meat intended for human consumption	https://www.scopus.com/inward/record.uri?eid=2-s2.0-85117236190&doi=10.3390%2fpathogens10101290&partnerID=40&md5=b2cbf518b1471c794dadbaa88669791e	Toxocara cati is a common roundworm of cats and wild felids and, together with T. canis, it is the main causative agent of human toxocariasis. Humans may become infected by ingestion of embryonated eggs via contaminated soil, food, or water, or by ingestion of raw or undercooked meat of paratenic hosts that are infected by Toxocara larvae. In this study, we report the detection of T. cati larvae …			yes
scopus	Serologic evidence of occupational exposure to avian influenza viruses at the wildfowl/poultry/human interface	https://www.scopus.com/inward/record.uri?eid=2-s2.0-85117072289&doi=10.3390%2fmicroorganisms9102153&partnerID=40&md5=fdeeb70bf42bd98799b84bccbba97920	Ecological interactions between wild aquatic birds and outdoor-housed poultry can enhance spillover events of avian influenza viruses (AIVs) from wild reservoirs to domestic birds, thus increasing the related zoonotic risk to occupationally exposed workers. To assess serological evidence of AIV infection in workers operating in Northern Italy at the wildfowl/poultry interface or directly exposed …			no
scopus	A deeper insight into evolutionary patterns and phylogenetic history of asfv epidemics in sardinia (Italy) through extensive genomic sequencing	https://www.scopus.com/inward/record.uri?eid=2-s2.0-85116406695&doi=10.3390%2fv13101994&partnerID=40&md5=e47d6e8c010fb4345a68199bf3d0c491	African swine fever virus (ASFV) is the etiological agent of the devastating disease African swine fever (ASF), for which there is currently no licensed vaccine or treatment available. ASF is defined as one of the most serious animal diseases identified to date, due to its global spread in regions of Africa, Europe and Asia, causing massive economic losses. On the Italian island of Sardinia, the …			no
scopus	Distribution of deer keds (Diptera: Hippoboscidae) in free-living cervids of the tuscan-emilian apennines, central italy, and establishment of the allochthonous ectoparasite lipoptena fortisetosa	https://www.scopus.com/inward/record.uri?eid=2-s2.0-85115650227&doi=10.3390%2fani11102794&partnerID=40&md5=cf44bb52fd73c3b1d5809e0fb7644efe	Lipoptena fortisetosa and L. cervi are hematophagous ectoparasites belonging to the Hip-poboscidae family and preferentially living on cervids. In recent years, they have received specific attention due to the great increase in the abundance of their host species, and to their medical and veterinary importance as possible vectors of pathogens harmful to humans and animals. The aim of this study w…			yes
scopus	Litter impacts on marine birds: The Mediterranean Northern gannet as case study	https://www.scopus.com/inward/record.uri?eid=2-s2.0-85111518358&doi=10.1016%2fj.marpolbul.2021.112779&partnerID=40&md5=ca6107a2cfdc6fc9fe9d10ec1cd6a4a6	Litter are ubiquitous and increasing in the coastal and marine environments. Entanglement with litter is one of the principal causes of mortality in seabirds, but the population-level consequences are unknown. Currently, all seabirds collect litter for nesting material. Northern Gannets are not the exception and there are several cases where elevated percentages of polymers are part of the life c…			no
scopus	Intensive forestry and biodiversity: Use of poplar plantations by woodpeckers in a lowland area of Northern Italy	https://www.scopus.com/inward/record.uri?eid=2-s2.0-85109774093&doi=10.1016%2fj.foreco.2021.119490&partnerID=40&md5=7c0fae0e3341906cde9f410366725090	A growing portion of woodlands worldwide is allocated to tree plantations. These are intensively managed and support significantly lower biodiversity than natural forests. However, given their rising extension and importance, understanding how to enhance the role of plantations in aiding biodiversity is crucial. In the present study, we assessed the suitability of traditional poplar plantations f…			no
scopus	Evaluation of cadmium and arsenic effects on wild and cultivated cardoon genotypes selected for metal phytoremediation and bioenergy purposes	https://www.scopus.com/inward/record.uri?eid=2-s2.0-85107868257&doi=10.1007%2fs11356-021-14705-9&partnerID=40&md5=35b2675742feeb7b231c9d2e4858bb00	Cynara cardunculus L. is a multipurpose crop, characterized by high production of biomass suitable for energy purposes and green chemistry. Taking advantage of its already demonstrated ability to grow in polluted environments that characterize many world marginal lands, the aim of this work was to investigate the response of different cardoon genotypes to exposure to cadmium (Cd) and arsenic (As)…			no
scopus	Facebook groups as citizen science tools for plant species monitoring	https://www.scopus.com/inward/record.uri?eid=2-s2.0-85105815151&doi=10.1111%2f1365-2664.13896&partnerID=40&md5=a129004cbf154f5e0e766ee44e6bf997	Social networks offer communication channels through which people share huge amounts of primary data that can be used for scientific analyses, including biodiversity research. To understand to what extent data extracted from social networks could complement data collected for scientific purposes, it is necessary to quantify the bias of such data. We analysed which plant traits increased the proba…			no
scopus	Tracking red deer population size using deterministic cohort analysis	https://www.scopus.com/inward/record.uri?eid=2-s2.0-85105569944&doi=10.1007%2fs42991-021-00128-z&partnerID=40&md5=aa9681b6a0ac676013d34deea1fafe20	Reliable and cost-effective monitoring tools to track population size over time are of key importance for wildlife management and conservation. Deterministic cohort analysis may be used to this aim, especially in hunted populations, but it requires that all mortality events are recorded and that individual age at death is known exactly. In this study, we investigated the reliability of cohort ana…			no
scopus	Immigration and screening programs for hemoglobinopathies in Italy, Spain and Turkey	https://www.scopus.com/inward/record.uri?eid=2-s2.0-85114500094&doi=10.23750%2fabm.v92i4.11965&partnerID=40&md5=70671a358ada6b8f8da57cbf4d9885e3	Sickle cell disease (SCD) and thalassemias are the most common monogenic diseases in the world. The number of migrants and refugees in Europe and Turkey, in the past decade, has increased dramatically due to war, violence or prosecutions in their homeland. Prevention and management of haemoglobin disorders is well established and managed in countries where these conditions were traditionally ende…			no
scopus	Aedes albopictus bionomics data collection by citizen participation on procida island, a promising mediterranean site for the assessment of innovative and community-based integrated pest management methods	https://www.scopus.com/inward/record.uri?eid=2-s2.0-85116354003&doi=10.1371%2fjournal.pntd.0009698&partnerID=40&md5=89a5e76d69a5277e9fc0d6104804080f	In the last decades, the colonization of Mediterranean Europe and of other temperate regions by Aedes albopictus created an unprecedented nuisance problem in highly infested areas and new public health threats due to the vector competence of the species. The Sterile Insect Technique (SIT) and the Incompatible Insect Technique (IIT) are insecticide-free mosquito-control methods, relying on mass re…			no
scopus	Colour Preference of the Deer Ked Lipoptena fortisetosa (Diptera: Hippoboscidae)	https://www.scopus.com/inward/record.uri?eid=2-s2.0-85115646141&doi=10.3390%2finsects12090845&partnerID=40&md5=4b5edaa2aee527805371a9f5d1b090b6	Lipoptena fortisetosa, a deer ked native to Japan, has established itself in several European countries and was recently recorded in Italy. This hippoboscid ectoparasite can develop high density populations, causing annoyance to animals and concern regarding the potential risk of transmitting pathogens to humans. No monitoring or control methods for L. fortisetosa have been applied or tested up t…			no
scopus	Beewatching: A project for monitoring bees through photos	https://www.scopus.com/inward/record.uri?eid=2-s2.0-85115633357&doi=10.3390%2finsects12090841&partnerID=40&md5=0a72d8c344c249097c89d7f912160db1	Bees play a key role in natural and agro-ecosystems and their diversity is worldwide threatened by anthropogenic causes. Despite this, there is little awareness of the existence of the numerous species of wild bees, and the common name “bee” is very often exclusively associated with Apis mellifera. Our aim was to create a citizen science project in Italy with the following objectives: (a) raising…			no
scopus	Predictors for successful psychotherapy: Does migration status matter?	https://www.scopus.com/inward/record.uri?eid=2-s2.0-85115103099&doi=10.1371%2fjournal.pone.0257387&partnerID=40&md5=713e952171756648dc91f17fe8c4cf8a	Background We investigated, if migration status, and additional sociodemographic and clinical factors, are associated with somatization and depressiveness at admission and with remission after inpatient psychotherapy. Methods Multiple linear and binary logistic regression analyses were used to identify predictors for severity of somatoform and depressive symptoms at admission of inpatient psychot…			no
scopus	Survey on the presence of viruses of economic and zoonotic importance in avifauna in northern italy	https://www.scopus.com/inward/record.uri?eid=2-s2.0-85114883637&doi=10.3390%2fmicroorganisms9091957&partnerID=40&md5=4837f638022c527e2518f8d2ac19268f	Wild birds play an important role in the circulation and spread of pathogens that are potentially zoonotic or of high economic impact on zootechnical production. They include, for example, West Nile virus (WNV), Usutu virus (USUV), avian influenza virus (AIV), and Newcastle disease virus (NDV), which, despite having mostly an asymptomatic course in wild birds, have a strong impact on public healt…			yes
scopus	Renewed public health threat from emerging lyssaviruses	https://www.scopus.com/inward/record.uri?eid=2-s2.0-85114621386&doi=10.3390%2fv13091769&partnerID=40&md5=5492df34f3b7f3ad3898c5c91641a87f	Pathogen discovery contributes to our knowledge of bat-borne viruses and is linked to the heightened interest globally in bats as recognised reservoirs of zoonotic agents. The transmission of lyssaviruses from bats-to-humans, domestic animals, or other wildlife species is uncommon, but interest in these pathogens remains due to their ability to cause an acute, progressive, invariably fatal enceph…			no
scopus	How to start up a national wildlife health surveillance programme	https://www.scopus.com/inward/record.uri?eid=2-s2.0-85113871374&doi=10.3390%2fani11092543&partnerID=40&md5=b9f5ad80e5975c0160ce2839b4aa5d36	Whilst multiple countries in Europe have wildlife health surveillance (WHS) programmes, they vary in scope. In many countries, coordinated general surveillance at a national scale is not conducted and the knowledge of wildlife health status in Europe remains limited. Learning lessons from countries with established systems may help others to effectively implement WHS schemes. In order to facilita…			no
scopus	Risk of tick-borne zoonoses in urban green areas: A case study from Turin, northwestern Italy	https://www.scopus.com/inward/record.uri?eid=2-s2.0-85113222312&doi=10.1016%2fj.ufug.2021.127297&partnerID=40&md5=3891e08e5589bb16c0f8a95428760a90	Ticks are increasingly reported in urban and peri-urban areas, such as city parks or peri-urban forests, across Europe. Land use changes, like the transformation of natural ecosystems into residential or recreational areas, and the restoration of natural areas connectivity for biodiversity purposes, facilitate human contact with these vectors. We evaluated the infestation by Ixodid ticks and thei…			no
scopus	Modeling Manifest Huntington's Disease Prevalence Using Diagnosed Incidence and Survival Time	https://www.scopus.com/inward/record.uri?eid=2-s2.0-85111699026&doi=10.1159%2f000516767&partnerID=40&md5=ab0291dbd2193adc9b5fe639e1f0ecba	Introduction: Understanding the epidemiology of Huntington's disease (HD) is key to assessing disease burden and the healthcare resources required to meet patients' needs. We aimed to develop and validate a model to estimate the diagnosed prevalence of manifest HD by the Shoulson-Fahn stage. Methods: A literature review identified epidemiological data from Brazil, Canada, France, Germany, Italy, …			no
scopus	Plant hunting: exploring the behaviour of amateur botanists in the field	https://www.scopus.com/inward/record.uri?eid=2-s2.0-85110909554&doi=10.1007%2fs10531-021-02248-x&partnerID=40&md5=78a60a014b505434fcfd3cd89c305478	We asked what are the behavioural and logistic preferences of professional and amateur botanists when exploring flora in the field. We extracted temporal and spatial data on vascular plant species occurrences from three datasets of Sicilian flora: a subset of iNaturalist, a dataset collected by a Facebook group focused on the flora of Sicily and a subset of the professional database European Vege…		experienced	no			occasional		, playing different roles on digital platforms. While experienced amateur botanists are characterized by prolonged activity and many posts, occasional ones have short and erratic activity but collectively compile more data than the former category. The occasional botanists represent a new phenomenon in data collection, supported by the spread of digital platforms. While in the past, experienced b…
scopus	Natural distemper infection in stone martens (Martes foina): From infection to neutralizing antibodies	https://www.scopus.com/inward/record.uri?eid=2-s2.0-85108418323&doi=10.1016%2fj.rvsc.2021.06.015&partnerID=40&md5=78ad1814c139c3eb762abaa1aa7676c1	We report an outbreak of canine distemper virus (CDV) among stone martens (Martes foina) in Italy. After being rescued in Northern Italy between April and June 2018, six subjects were kept in a wildlife and exotic animal rescue center in Bologna province. Subjects have been monitored for 15 months in captivity. Within this time-lapse, two subjects died, while among the remaining four, only one sh…			no
scopus	Retrospective data analysis of animal poisoning events in Liguria	https://www.scopus.com/inward/record.uri?eid=2-s2.0-85107833136&doi=10.1016%2fj.vas.2021.100178&partnerID=40&md5=6aac6789edcb4c55246329002520b1e3	Intentional poisoning represents a serious risk to domestic and wild animals, and it can be an environmental and human health issue as well. This paper is a retrospective study, which covers a decade, based on animal poisoning cases and poisoned baits that were submitted for diagnostic examinations to the Veterinary Medical Research Institute for Piedmont, Liguria and the Aosta Valley (IZS-PLVA) …			no
scopus	Environmental variability and allostatic load in the Eurasian red squirrel Sciurus vulgaris	https://www.scopus.com/inward/record.uri?eid=2-s2.0-85106641488&doi=10.1007%2fs12210-021-01000-5&partnerID=40&md5=679d83befdd78954e8f1b0795beba39d	Abstract: The analysis of eco-physiological parameters in wildlife may represent a priority for their conservation and management, not only to establish causal relationships, obtaining a set of raw data, but also to monitor the effectiveness of management strategies. We studied Hair Cortisol concentration (HCC) in Eurasian red squirrels Sciurus vulgaris in four selected study areas in Italy. Area…			no
scopus	Real-life use of BRAF-V600E mutation analysis in thyroid nodule fine needle aspiration: consequences on clinical decision-making	https://www.scopus.com/inward/record.uri?eid=2-s2.0-85103348493&doi=10.1007%2fs12020-021-02693-2&partnerID=40&md5=2bc9bca0b0378ad4e5bf632f4e34540e	Purpose: This study aimed to evaluate the real-life use of BRAF-V600E mutation analysis in washout liquid from thyroid nodule fine needle aspiration (FNA), and the consequences of genetic result on clinical decision-making. Methods: We retrospectively considered subjects tested for BRAF-V600E among those attending the Endocrinology Unit of Modena for FNA between 2014 and 2018. Washing fluid was c…			no
scopus	Density Decline in a Mediterranean Seahorse Population: Natural Fluctuations or New Emerging Threats?,	https://www.scopus.com/inward/record.uri?eid=2-s2.0-85114365586&doi=10.3389%2ffmars.2021.692068&partnerID=40&md5=4bdb56d1e72c7852d65436665299b198	Illegal wildlife trade is considered one of the most serious threats to biodiversity worldwide, along with habitat loss/degradation and overfishing of wild stocks. Seahorses are considered at high risk as these fish represent an important component of traditional Chinese medicine but are also sold as curios and ornamental fish. On a worldwide level, illegal trade is controlled by numerous laws an…			no
scopus	Webcams as a Remote Tool for Eco-ethological Research: A Study on the Alpine Chough	https://www.scopus.com/inward/record.uri?eid=2-s2.0-85112753567&doi=10.3389%2ffenvs.2021.659521&partnerID=40&md5=9e4fa22e15d77ae56e4ef52cbfd6fa07	Methods and devices specifically created for remote animal surveys and monitoring are becoming increasingly popular and effective. However, remote devices are also widely used in our societies for different, not scientific, goals. Ski resorts in the European Alps, for instance, use webcams to share panoramic views and promote themselves in the industry of winter recreational activities. We tested…			no
scopus	The role of Natura 2000 in relation to breeding birds decline on multiple land cover types and policy implications	https://www.scopus.com/inward/record.uri?eid=2-s2.0-85107972661&doi=10.1016%2fj.jnc.2021.126023&partnerID=40&md5=44b925812ddec4fa8396a9c7471f0b0f	The Natura 2000 network of protected sites is the pillar of biodiversity conservation in Europe. Although the Natura 2000 network directly addresses birds, these have shown worrying declining trends. It is therefore crucial to assess the potential contribution of Natura 2000 conservation measures. In this paper, we use a replicable method to model bird trends in the period 2000–2015 and the effec…			no
scopus	First report of Trichinella pseudospiralis in a wolf (Canis lupus italicus)	https://www.scopus.com/inward/record.uri?eid=2-s2.0-85107336770&doi=10.1016%2fj.ijppaw.2021.05.002&partnerID=40&md5=2d143c8d79d361ce6a76b486f824ca82	Within the genus Trichinella, Trichinella pseudospiralis is the only recognized non-encapsulated species known to infect mammals and birds. In October 2020, larvae recovered from muscle tissues of a wolf (Canis lupus italicus) originating from Molise Region, Central Italy, were molecularly confirmed as those of Trichinella britovi and T. pseudospiralis. This is the first detection of T. pseudospi…			no
scopus	Angiostrongylus vasorum in foxes (Vulpes vulpes) and wolves (Canis lupus italicus) from Abruzzo region, Italy	https://www.scopus.com/inward/record.uri?eid=2-s2.0-85107151172&doi=10.1016%2fj.ijppaw.2021.05.003&partnerID=40&md5=d8493aac40d7ccb92428daed3f270a9c	In Europe wildlife animals such as the red fox (Vulpes vulpes) are considered the main reservoir for Angiostrongylus vasorum as well as a potential threat for domestic dog infection. Though this parasite is endemic in fox populations, data on A. vasorum infection in wolves (Canis lupus italicus) are still scant, having only recently been described in Northwestern Spain, in Italy, in Croatia and i…			yes
scopus	Fluctuating asymmetry as biomarker of pesticides exposure in the Italian wall lizards (Podarcis siculus)	https://www.scopus.com/inward/record.uri?eid=2-s2.0-85106281503&doi=10.1016%2fj.zool.2021.125928&partnerID=40&md5=d4c957ff347539b18e5f04b31b3c63d2	The extensive use of pesticides in agricultural environments produces drastic effects on wildlife, hence the need for less invasive indicators of environmental stress to monitoring the impact of agriculture treatments on biological systems. Fluctuating asymmetry (FA), as measure of developmental instability, has recently been proposed as reliable biomarker of populations stress due to environment…			no
scopus	Long-term surveillance for hepatitis E virus in an Italian two-site farrow-to-finish swine farm	https://www.scopus.com/inward/record.uri?eid=2-s2.0-85104990983&doi=10.1111%2fzph.12837&partnerID=40&md5=f984005ad15a980a32c04cdae9f2e9e5	In humans, hepatitis E virus (HEV) is responsible for an acute enterically transmitted hepatitis, which can become chronic in immune-compromised patients. Genotypes 3 and 4 (HEV-3 and HEV-4) are zoonotic, and domestic pigs and wild boar are the main reservoirs. The occurrence of autochthonous cases in Europe, which have been increasing over the last 10 years, has been associated with food-borne z…			no
scopus	Lost and found: Helminths infecting invasive raccoons introduced to Italy	https://www.scopus.com/inward/record.uri?eid=2-s2.0-85104286948&doi=10.1016%2fj.parint.2021.102354&partnerID=40&md5=6ace63418130ccab107b8482586739cb	North American raccoons (Procyon lotor) have been introduced to several European countries, where they may represent a sanitary threat as hosts of several pathogens such as the zoonotic ascarid Baylisascaris procyonis. We carried out parasitological analysis on raccoons introduced to Italy to verify whether the species had carried along B. procyonis or any other gastro-intestinal helminths that m…			yes
scopus	Macrophage Receptor With Collagenous Structure Polymorphism and Recurrent Respiratory Infections and Wheezing During Infancy: A 5-Years Follow-Up Study	https://www.scopus.com/inward/record.uri?eid=2-s2.0-85112335612&doi=10.3389%2ffped.2021.666423&partnerID=40&md5=75337c556c2c82e974088d2c8649318d	Background: Recurrent wheezing is a common clinical manifestation in childhood, and respiratory syncytial virus infection is a well-known risk factor. However, the genetic background favoring the development of recurrent wheezing is not fully understood. A possible role of macrophage receptor with collagenous gene (MARCO) polymorphism has been recently proposed. Objective: To investigate a correl…			no
scopus	Changes in the perceived epidemiology of amyloidosis: 20 year-experience from a Tertiary Referral Centre in Tuscany	https://www.scopus.com/inward/record.uri?eid=2-s2.0-85105105491&doi=10.1016%2fj.ijcard.2021.04.023&partnerID=40&md5=a8e1929043c8e111841124aabd893c35	Background: Amyloidosis is considered a rare heterogeneous condition comprising different entities. Epidemiological data are limited and often controversial. We aimed to examine epidemiological changes in amyloidosis diagnosed over a 20-year period at a tertiary referral centre for amyloidosis. Methods: We retrospectively reviewed medical files from all patients diagnosed with amyloidosis between…			no
scopus	Help from the sky: Can vultures contribute to cystic echinococcosis control in endemic areas?	https://www.scopus.com/inward/record.uri?eid=2-s2.0-85112165929&doi=10.1371%2fjournal.pntd.0009615&partnerID=40&md5=d68d14ced1d3690019592bcff48389db	Cystic echinococcosis (CE) is endemic in Sardinia and constitutes a serious public health concern due to high prevalence in livestock and humans. Despite sustained efforts, control of the disease had been unsuccessful in the region. Problematic carcass disposal due to soaring incineration costs and free access of dogs to infected carrion are dominant factors, fueling endemicity among other. As so…			no
scopus	West nile and usutu viruses’ surveillance in birds of the Province of Ferrara, Italy, from 2015 to 2019	https://www.scopus.com/inward/record.uri?eid=2-s2.0-85111118112&doi=10.3390%2fv13071367&partnerID=40&md5=c20517d5093411abe9b45b5bf5801940	West Nile (WNV) and Usutu (USUV) viruses are mosquito-borne flaviviruses. Thanks to their importance as zoonotic diseases, a regional plan for surveillance of Arboviruses was implemented in Emilia-Romagna in 2009. The province of Ferrara belongs to the Emilia-Romagna region, and it is an endemic territory for these viruses, with favorable ecological conditions for abundance of mosquitoes and wild…			no
scopus	Improving hunted wild boar carcass hygiene: Roles of different factors involved in the harvest phase	https://www.scopus.com/inward/record.uri?eid=2-s2.0-85110118202&doi=10.3390%2ffoods10071548&partnerID=40&md5=cbf166b7a1b9992cdb7c24f0c105d58a	Game meat production strongly differs from that of other meats, as peculiar factors present in the field and in the steps prior to transfer to a game-handling establishment can influence the hygiene of the carcasses and, therefore, of the meat. The effects of such factors were considered in hunted wild boars based on the main hygienic criteria adopted in meat processing. Environmental, animal, an…			no
scopus	First data on gastrointestinal parasitic infection in the red-legged partridge (Alectoris rufa) in Italy	https://www.scopus.com/inward/record.uri?eid=2-s2.0-85109124346&doi=10.3390%2fd13070287&partnerID=40&md5=26175923b33e81f19ba71a6a76e6c511	The Red-legged partridge (Alectoris rufa) is a Mediterranean Galliformes, recently classified as Near Threatened by the International Union for the Conservation of Nature, due to the constant and significant decline of its global population. While the gastrointestinal parasites of the species are well studied in some part of its range (Iberian peninsula), limited information is available for the …			yes
scopus	Heavy metal and metalloid accumulation in wild brown trout (Salmo trutta L., 1758 complex, Osteichthyes: Salmonidae) from a mountain stream in Sardinia by ICP-OES	https://www.scopus.com/inward/record.uri?eid=2-s2.0-85109028376&doi=10.1007%2fs10661-021-09204-w&partnerID=40&md5=b4044826b85e46e86fee306389391c22	This paper reports heavy metal and metalloid accumulation in wild brown trout (Salmo trutta L., 1758 complex) raised in freshwater and uncontaminated Sardinia system (Italy). Metals are widespread pollutants of aquatic systems, and their contamination can originate from anthropogenic activities such as industrial waste, agricultural and domestic environments, and geochemical release. Fish has a r…			no
scopus	A surveillance study of hepatitis E virus infection in household cats	https://www.scopus.com/inward/record.uri?eid=2-s2.0-85108302631&doi=10.1016%2fj.rvsc.2021.04.022&partnerID=40&md5=51f8e388afa31824af22c99d7f3a5a2c	Hepatitis E virus (HEV) typically causes self-limiting acute viral hepatitis, however chronic infection and extrahepatic manifestations have increasingly become a significant health problem. Domestic pigs and wild boars are the main reservoirs of HEV genotype 3 and genotype 4 for human infections in industrialized countries, although molecular and serological evidence suggest that several additio…			no
scopus	Review: SARS-CoV-2 infection in farmed minks – an overview of current knowledge on occurrence, disease and epidemiology	https://www.scopus.com/inward/record.uri?eid=2-s2.0-85107736551&doi=10.1016%2fj.animal.2021.100272&partnerID=40&md5=422d7c1f069a2de645c4102a72894a45	Coronaviruses (CoVs), which are enveloped, positive-sense RNA viruses, may cause infections in mammals and birds. Apart from the respiratory manifestations, CoVs are also responsible for infections of the gastrointestinal tract and nervous systems. Their propensity to recombine allows them to easily transmit and adapt to new hosts. The emergence of a new CoV in humans, severe acute respiratory sy…			no
scopus	Research Note: Detection of Avian metapneumovirus subgroup C specific antibodies in a mallard flock in Italy	https://www.scopus.com/inward/record.uri?eid=2-s2.0-85107425357&doi=10.1016%2fj.psj.2021.101186&partnerID=40&md5=4b5c7adfea345c2b0f6a885a8004186e	Avian metapneumovirus (aMPV) is a viral pathogen that causes respiratory signs and drops in egg production most notably in turkeys but also affects chickens, ducks and other species. Four subgroups (aMPV-A, -B, -C and -D) have been characterized to date, which differ genetically, antigenically and in terms of geographic distribution and host range. Despite the rising awareness towards aMPV, many …			no
scopus	Estimating Admixture at the Population Scale: Taking Imperfect Detectability and Uncertainty in Hybrid Classification Seriously	https://www.scopus.com/inward/record.uri?eid=2-s2.0-85103950301&doi=10.1002%2fjwmg.22038&partnerID=40&md5=bdd060be76e06c9e504d9344a3b40cc4	Introgressive hybridization between domestic dogs and wolves (Canis lupus) represents an emblematic case of anthropogenic hybridization and is increasingly threatening the genomic integrity of wolf populations expanding into human-modified landscapes. But studies formally estimating prevalence and accounting for imperfect detectability and uncertainty in hybrid classification are lacking. Our goa…			no
scopus	Circulation of diverse protoparvoviruses in wild carnivores, Italy	https://www.scopus.com/inward/record.uri?eid=2-s2.0-85096858472&doi=10.1111%2ftbed.13917&partnerID=40&md5=701553520b631fb95317b4eb174fbb74	Protoparvovirus is a monophyletic viral genus that includes the species Carnivore protoparvovirus-1 infecting domestic and wild carnivores. In this paper, the results of an epidemiological survey for Carnivore protoparvovirus-1 in wild carnivores in Italy are reported. Overall, 34 (11.4%) out of 297 tested animals were positive for Carnivore protoparvovirus-1, but the frequency of detection was m…			no
scopus	Hepatitis E virus (HEV) genotype 3 diversity: Identification of a novel HEV subtype in wild boar in Central Italy	https://www.scopus.com/inward/record.uri?eid=2-s2.0-85092728055&doi=10.1111%2ftbed.13860&partnerID=40&md5=dd5151e9b740f1bbd067d2570f8dfc07	In the last decade in Europe, the number of autochthonous cases of hepatitis E has significantly increased. Most of the cases arise from foodborne infections caused by the zoonotic hepatitis E virus (HEV) genotypes HEV-3 and HEV-4. Several human cases have been linked to consumption of raw or undercooked animal products of both pork (liver sausages) and wild boar meat. In this study, the occurren…			yes
scopus	Spotted fever group rickettsiae in Dermacentor marginatus from wild boars in Italy	https://www.scopus.com/inward/record.uri?eid=2-s2.0-85092326652&doi=10.1111%2ftbed.13859&partnerID=40&md5=cf0538c0711797784ea335eae9bdffae	Following the increase in wild boar population recorded in urban and peri-urban areas throughout Europe, the present survey aimed to assess the occurrence of zoonotic tick-borne pathogens (TBPs) in wild boars living in southern Italy and in their ticks for evaluating the potential risk of infection for animals and humans. From October to December 2019, a total of 176 ticks collected from 93 wild …			yes
scopus	Niche partitioning between sympatric wild canids: the case of the golden jackal (Canis aureus) and the red fox (Vulpes vulpes) in north-eastern Italy	https://www.scopus.com/inward/record.uri?eid=2-s2.0-85109009838&doi=10.1186%2fs12862-021-01860-3&partnerID=40&md5=313493d3a19c96acb151fbdae70ff627	BACKGROUND: Two coexisting species with similar ecological requirements avoid or reduce competition by changing the extent of their use of a given resource. Numerous coexistence mechanisms have been proposed, but species interactions can also be aggressive			no
scopus	Hepatitis e outbreak in the central part of italy sustained by multiple HEV genotype 3 strains, june–december 2019	https://www.scopus.com/inward/record.uri?eid=2-s2.0-85108952859&doi=10.3390%2fv13061159&partnerID=40&md5=8ffaaba2549bdeb14aa0fa10a7b691aa	In European countries, autochthonous acute hepatitis E cases are caused by Hepatitis E Virus (HEV) genotype 3 and are usually observed as sporadic cases. In mid/late September 2019, a hepatitis E outbreak caused by HEV genotype 3 was recognized by detection of identical/highly similar HEV sequences in some hepatitis E cases from two Italian regions, Abruzzo and Lazio, with most cases from this la…			no
scopus	Detection of zoonotic cryptosporidium ubiquitum in alpine wild ruminants	https://www.scopus.com/inward/record.uri?eid=2-s2.0-85107763399&doi=10.3390%2fpathogens10060655&partnerID=40&md5=1c3bb920d6eb14090457c86db9681fcd	Cryptosporidium is a widespread apicomplexan protozoan of major zoonotic importance, characterized by a wide host range, and with relevant economic implications and potential negative effects on livestock and wildlife population dynamics. Considering the recent strong demographic increase of alpine ungulates, in this study, carried out in the Italian Northwestern Alps, we investigated the occurre…			yes
scopus	Tetrodotoxins (Ttxs) and vibrio alginolyticus in mussels from central adriatic sea (italy): Are they closely related?	https://www.scopus.com/inward/record.uri?eid=2-s2.0-85107430368&doi=10.3390%2fmd19060304&partnerID=40&md5=418120e878bfcbd4b18d0972450a1476	Tetrodotoxins (TTXs), potent neurotoxins, have become an increasing concern in Europe in recent decades, especially because of their presence in mollusks. The European Food Safety Authority published a Scientific Opinion setting a recommended threshold for TTX in mollusks of 44 µg equivalent kg−1 and calling all member states to contribute to an effort to gather data in order to produce a more ex…			no
scopus	Sars-cov-2, a threat to marine mammals? A study from Italian seawaters	https://www.scopus.com/inward/record.uri?eid=2-s2.0-85107177403&doi=10.3390%2fani11061663&partnerID=40&md5=7e01fd3a39c6e25c2c0ae00808f4c0f3	Zoonotically transmitted coronaviruses were responsible for Severe Acute Respiratory Syndrome Coronavirus-2 (SARS-CoV-2), causing the dramatic Coronavirus Disease-2019 (CoViD-19) pandemic, which affected public health, the economy, and society on a global scale. The impact of the SARS-CoV-2 pandemic permeated into our environment and wildlife as well			no
scopus	Hepatitis E virus RNA presence in wild boar carcasses at slaughterhouses in Italy	https://www.scopus.com/inward/record.uri?eid=2-s2.0-85106952171&doi=10.3390%2fani11061624&partnerID=40&md5=e9cad1ec0f8639b7f76a361ef2a39884	Hepatitis E virus (HEV) is a waterborne and foodborne pathogen largely spread around the world. HEV is responsible for acute hepatitis in humans and it is also diffused in domestic and wild animals. In particular, domestic pigs represent the main reservoir of the infection and particular attention should be paid to the consumption of raw and undercooked meat as a possible zoonotic vehicle of the …			yes
scopus	Phenotypic and genotypic resistance to colistin in E. coli isolated from wild boar (Sus scrofa) hunted in Italy	https://www.scopus.com/inward/record.uri?eid=2-s2.0-85106903580&doi=10.1007%2fs10344-021-01501-6&partnerID=40&md5=048382be04ea413f67526f1d55df9dc4	The One Health approach is not only focused on diseases and zoonosis control but also on antimicrobial resistance. As concern this important issue, the problem of plasmid-mediated colistin resistance recently emerged. Few studies reported data about colistin resistance and mcr genes in bacteria from wildlife. In this manuscript, 168 Escherichia coli isolated from hunted wild boar were tested			yes
scopus	Salmonella infection in turtles: A risk for staff involved in wildlife management?	https://www.scopus.com/inward/record.uri?eid=2-s2.0-85106287087&doi=10.3390%2fani11061529&partnerID=40&md5=f30e5a5d9f94cf8ac47317088c155aa1	Monitoring of infections that may be transmitted to humans by animals in wildlife rescue centres is very important in order to protect the staff engaged in rehabilitation practices. Salmonella may be a natural inhabitant of the intestinal tract of turtles, rarely causing disease. This may represent a potential risk for humans, increasing the sanitary risk for operators in wildlife rescue centres.…			no
scopus	A historical review of Babesia spp. associated with deer in Europe: Babesia divergens/Babesia divergens-like, Babesia capreoli, Babesia venatorum, Babesia cf. odocoilei	https://www.scopus.com/inward/record.uri?eid=2-s2.0-85105829850&doi=10.1016%2fj.vetpar.2021.109433&partnerID=40&md5=ed84e28ab265ed1675e2f424360bf22a	This review is intended to provide an overview of the occurrence and diversity of Babesia spp. in European deer. Babesiosis is an emerging vector-borne disease with negative implications on animal and public health. Cervidae are important hosts for Ixodidae ticks, playing a critical role in the epidemiology of the parasite. Deer are susceptible to different Babesia spp., some of them with zoonoti…			no
scopus	Trichinella pseudospiralis in a red kite (Milvus milvus) from Italy	https://www.scopus.com/inward/record.uri?eid=2-s2.0-85105498892&doi=10.1007%2fs00436-021-07165-0&partnerID=40&md5=0c32f0451cf05c40292405cc52dec9d2	Trichinella pseudospiralis is a non-encapsulated species infecting both mammals and birds. In Italy, this species has been reported so far only in central regions (two nocturnal birds of prey, one red fox, and one wild boar) and in northeast regions (four wild boars). In November 2020, Trichinella sp. larvae were isolated by enzymatic digestion from muscle tissues of a red kite (Milvus milvus) sp…			no
scopus	Haematological and biochemical abnormalities in hunting dogs infected with Acanthocheilonema reconditum, associated risk factors, and a European overview	https://www.scopus.com/inward/record.uri?eid=2-s2.0-85105459604&doi=10.1007%2fs00436-021-07179-8&partnerID=40&md5=4fdca9a583fa580432f007e7972c2e00	Acanthocheilonema reconditum is a filarial parasite transmitted by arthropods (fleas, lice, and ticks) that infect dogs. There is minimal published data available to date on potential haematological and biochemical changes associated with this parasitic infection. Study aims were (i) provide an overview of A. reconditum in Europe, (ii) define A. reconditum prevalence and risk factors in a specifi…			no
scopus	An index of ecological value for European arable plant communities	https://www.scopus.com/inward/record.uri?eid=2-s2.0-85105389308&doi=10.1007%2fs10531-021-02191-x&partnerID=40&md5=51e4d8e37ac81af9475a00361e4237e6	The value of arable plant communities from a natural and environmental perspective was recognized only recently. Human-dependent arable plant assemblages are acknowledged to support biodiversity in agroecosystems and to provide numerous ecosystem services. The conservation of such communities relies on low-input, traditional agriculture, which is vanishing worldwide. Both agricultural intensifica…			no
scopus	Trastuzumab deruxtecan (DS-8201) in patients with HER2-expressing metastatic colorectal cancer (DESTINY-CRC01): a multicentre, open-label, phase 2 trial	https://www.scopus.com/inward/record.uri?eid=2-s2.0-85105300772&doi=10.1016%2fS1470-2045%2821%2900086-3&partnerID=40&md5=27bf220c36b86e41da8cd582de0befe3	Background: HER2 amplification has been identified in 2–3% of patients with colorectal cancer, although there are currently no approved HER2-targeted therapies for colorectal cancer. We aimed to study the antitumour activity and safety of trastuzumab deruxtecan (an antibody–drug conjugate of humanised anti-HER2 antibody with topoisomerase I inhibitor payloads) in patients with HER2-expressing met…			no
scopus	Spatial and temporal dynamics of wild boars Sus scrofa hunted in Alpine environment	https://www.scopus.com/inward/record.uri?eid=2-s2.0-85104592148&doi=10.1007%2fs10344-021-01484-4&partnerID=40&md5=e55f6d8bd6cb2ed466b51777813130a3	This study evaluated the trend and spatial distribution of wild boar population harvested in the Alpine hunting district C.A. CN1 (Piedmont, Italy) from 1996 to 2018, and its relation with hunting effort. Protected areas were found to shape the distribution of the harvested wild boars, which decreased in number as the distance from those zones increased. The hunting bag data presented large yearl…			no
scopus	Ocular-symptoms-related Google Search Trends during the COVID-19 Pandemic in Europe	https://www.scopus.com/inward/record.uri?eid=2-s2.0-85102881117&doi=10.1007%2fs10792-021-01782-5&partnerID=40&md5=7b12d99587be7bf9264e1c5b655a0d5f	Purpose: To investigate the correlation between the daily relative search volume (RSV) of keywords related to coronavirus and ocular symptoms, and the numbers of the daily coronavirus disease 2019 (COVID-19) new cases and new deaths in Europe using Google Trends (GT). Methods: The RSVs of the selected keywords related to coronavirus and ocular symptoms between 24 January and 1 June 2020 in the Un…			no
scopus	Hepatitis E Virus (HEV) Spread and Genetic Diversity in Game Animals in Northern Italy	https://www.scopus.com/inward/record.uri?eid=2-s2.0-85101750338&doi=10.1007%2fs12560-021-09467-z&partnerID=40&md5=98aa222221a560410dcae97440af6108	Hepatitis E virus (HEV) is the causative agent of hepatitis E, an emerging public health infection which has an increasing incidence across Europe. Because of the apparent lack of species barriers, HEV was characterized as a zoonotic agent. Swine are recognized as the main reservoir, but HEV is also found in wild animals such as ungulates, lagomorphs, and bats. Our work aimed at detecting the HEV…			yes
scopus	Concentrations of trace elements in tissues of loggerhead turtles (Caretta caretta) from the Tyrrhenian and the Ionian coastlines (Calabria, Italy)	https://www.scopus.com/inward/record.uri?eid=2-s2.0-85099971900&doi=10.1007%2fs11356-021-12499-4&partnerID=40&md5=97aeaeda344d388c07ee4ae68c1c18ad	Toxic trace elements from both, natural and anthropogenic origin, pose a threat to aquatic environments and marine wildlife due to their long-range transport, bioaccumulative nature, and biomagnification through the food chain. Being long-lived and migratory animals, sea turtles can be exposed to elevated levels of toxic elements, and are therefore considered sentinel species for chemical polluti…			no
scopus	Long-term persistence of poliovirus neutralizing antibodies in the era of polio elimination: An Italian retrospective cohort study	https://www.scopus.com/inward/record.uri?eid=2-s2.0-85105015367&doi=10.1016%2fj.vaccine.2021.04.005&partnerID=40&md5=7e2d3a03ee5a54fe3c8d84019904cdf8	Introduction: The extensive use of oral and inactivated poliovirus (PV) vaccines has driven progress toward the global eradication of wild PV2 and PV3 and the elimination of PV1 in most countries, including Italy. Although the persistence of circulating neutralizing antibodies among the vaccinated is unclear, it is estimated that > 99% of the population vaccinated according to the recommended pro…			no
scopus	Monitoring of organochlorine pesticide and polychlorinated biphenyl residues in common swifts (Apus apus) in the region of hannover, Lower saxony, Germany	https://www.scopus.com/inward/record.uri?eid=2-s2.0-85107004358&doi=10.3390%2fvetsci8050087&partnerID=40&md5=8f34452d277f34c3515c0b58bf0db80f	The use of pesticides is associated with the decline of several avian species. In this study, we monitored the organochlorine contaminants in common swifts (Apus apus) in the years 2016 to 2018. These long-distance migrants breed in Europe and winter in Africa. Their only feeding source is aerial plankton. Pooled organ samples of 42 adult and 40 juvenile swifts were tested with the multiresidue m…			no
scopus	Monitoring exotic beetles with inexpensive attractants: A case study	https://www.scopus.com/inward/record.uri?eid=2-s2.0-85106959748&doi=10.3390%2finsects12050462&partnerID=40&md5=03d4932db07f23bb810f0e132d358be4	Detecting and monitoring exotic and invasive Coleoptera is a complex activity to imple-ment, and citizen science projects can provide significant contributions to such plans. Bottle traps are successfully used in wildlife surveys and can also be adapted for monitoring alien species			no
scopus	Prevalence and antimicrobial resistances of salmonella spp. Isolated from wild boars in Liguria region, Italy	https://www.scopus.com/inward/record.uri?eid=2-s2.0-85106591116&doi=10.3390%2fpathogens10050568&partnerID=40&md5=3c3e3263338f9aba8b651aa5696a6057	Salmonella spp. is an important zoonotic agent. Wild boars might host this pathogen in the intestinal tract and might represent a risk for Salmonella spp. transmission to humans. Wild boars are widely spread in Liguria, due to the environmental characteristics of the region. The aim of the study was the isolation, typing, and investigation of antimicrobial susceptibility of the isolated strains o…			yes
scopus	Intervention model for natural and anthropogenic risk scenarios in the framework of Municipal Emergency Plans	https://www.scopus.com/inward/record.uri?eid=2-s2.0-85104960558&doi=10.1016%2fj.ijdrr.2021.102204&partnerID=40&md5=f309467e7bbbb877277a8cc02748f727	Municipality Emergency Plans (MEPs) represent an essential tool for Italian municipalities, since they contain all the indications and procedures to face any expected or unexpected hazard in their territory. In the present work, the MEP of Palma Campania municipality (Napoli province, Southern Italy) completed in April 2016, is reported. The experience of Palma Campania is here reported since it …			no
scopus	Molecular survey on tick-borne pathogens and Leishmania infantum in red foxes (Vulpes vulpes) from southern Italy	https://www.scopus.com/inward/record.uri?eid=2-s2.0-85100606836&doi=10.1016%2fj.ttbdis.2021.101669&partnerID=40&md5=cdddd4cb29bd45366a54f470f32e5e0c	Red foxes (Vulpes vulpes) have been recognised to harbour and transmit a wide range of tick-borne pathogens (TBPs) including those of zoonotic concern. To investigate the prevalence and the distribution of TBPs and of Leishmania infantum in foxes (n = 244), spleen samples were collected within the frame of a multi-regional wildlife health surveillance program in Italy. A combined PCR/sequencing a…			yes
scopus	Emerging Influenza D virus infection in European livestock as determined in serology studies: Are we underestimating its spread over the continent?	https://www.scopus.com/inward/record.uri?eid=2-s2.0-85091039264&doi=10.1111%2ftbed.13812&partnerID=40&md5=4d042ccbb2a7d98d9f4d25107aeaec15	Influenza D virus (IDV) is a novel orthomyxovirus that was first isolated in 2011 in the United States from a swine exhibiting influenza-like disease. To date, its detection is extended to all continents and in a broad host range: IDV is circulating in cattle, swine, feral swine, camelids, small ruminants and horses. Evidence also suggests a possible species jump to humans, underlining the issue …			no
scopus	Hepatitis E Virus (HEV) infection in captive white-collared peccaries (Pecari tajacu) from Uruguay	https://www.scopus.com/inward/record.uri?eid=2-s2.0-85089890531&doi=10.1111%2ftbed.13790&partnerID=40&md5=e0e66fba57dbcedada0b7782cdb3affe	Hepatitis E virus (HEV) infection is a major cause of acute hepatitis worldwide. Clinical presentation of hepatitis E mainly occurs as an acute and self-limited disease, though chronic cases are now being commonly reported in immunocompromised individuals. In high-income developed areas and non-endemic regions, HEV is mainly transmitted by the zoonotic route through direct contact with infected a…			no
scopus	A Neglected Parasite: Macracanthorhynchus hirudinaceus, First Report in Feral Pigs in a Natural Park of Sicily (Southern Italy)	https://www.scopus.com/inward/record.uri?eid=2-s2.0-85105913881&doi=10.3389%2ffvets.2021.659306&partnerID=40&md5=7d7de1c87c79ddb65235aad63d86dcab	Sanitary management and population control of feral pigs remains a major problem in public health, particularly in natural parks where hunting is prohibited and the extensive farming of livestock is common. Macracanthorhynchus hirudinaceus is a zoonotic parasite species with a worldwide distribution of which the natural definitive hosts are primarily pigs and wild boars (Sus scrofa). The present …			no
scopus	Has COVID-19 halted winter-spring wildfires in the Mediterranean? Insights for wildfire science under a pandemic context	https://www.scopus.com/inward/record.uri?eid=2-s2.0-85092759276&doi=10.1016%2fj.scitotenv.2020.142793&partnerID=40&md5=b04e87794cbc124abd399605bc615cf7	Wildfires in the Mediterranean are strongly tied to human activities. Given their particular link with humans, which act as both initiators and suppressors, wildfire hazard is highly sensitive to socioeconomic changes and patterns. Many researchers have prompted the perils of sustaining the current management policy, the so-called ‘total fire exclusion’. This policy, coupled to increasingly fire-…			no
scopus	COVID-19 and the opportunities for research: The lockdowns’ impacts on wildlife, ecology and conservation biology, and the humanities	https://www.scopus.com/inward/record.uri?eid=2-s2.0-85103017385&doi=10.15252%2fembr.202152757&partnerID=40&md5=95c964122948713c358d29ca4e41b1e7				no
scopus	The detection of anti-Trichinella antibodies in free-ranging Nebrodi Regional Park black pigs from Sicily, Italy, suggests the circulation of Trichinella britovi in the island	https://www.scopus.com/inward/record.uri?eid=2-s2.0-85104607731&doi=10.1016%2fj.vprsr.2021.100578&partnerID=40&md5=52b691a97e53685d2d2e78629c566d5d	• Zoonotic nematodes of the genus Trichinella are known to occur in countries bordering the Mediterranean Sea. For example, Trichinella spiralis was reported in pigs and humans at the turn of the Second World War in Sicily and Trichinella britovi in pigs, red foxes and dogs from Corsica and Sardinia since 2004. Following the discovery of T. britovi in Corsica and Sardinia, a question arose as to …			no
scopus	Presence and characterization of zoonotic bacterial pathogens in wild boar hunting dogs (Canis lupus familiaris) in tuscany (italy)	https://www.scopus.com/inward/record.uri?eid=2-s2.0-85104326950&doi=10.3390%2fani11041139&partnerID=40&md5=3ebab65c0e142abb35901d79fc775f80	Domestic dogs (Canis lupus familiaris) used for wild boar (Sus scrofa) hunting may represent incidental hosts for several zoonotic pathogens. This investigation aimed to evaluate the presence of anti-Leptospira antibodies and the occurrence, antimicrobial resistance, and virulence of Salmonella spp., Yersinia enterocolitica, and Listeria monocytogenes in sera and rectal swabs collected from 42 do…			no
scopus	Management models applied to the human-wolf conflict in agro-forestry-pastoral territories of two italian protected areas and one spanish game area	https://www.scopus.com/inward/record.uri?eid=2-s2.0-85104304448&doi=10.3390%2fani11041141&partnerID=40&md5=d9da2c667bcefd89eba3d3f7a07b5a2b	Our work shows that, despite the persistence of persecutory actions, conservation activity has proved successful for the return of numerous wild mammals to different habitats, including the wolf. The human-wolf conflict is still described in all countries where the wolf is present. This is evidenced by the high number of damages on livestock, and the corpses of wolves found both in protected area…			no
scopus	Quantification of the starling population, estimation and mapping of the damage to olive crops in the apulia region	https://www.scopus.com/inward/record.uri?eid=2-s2.0-85103932353&doi=10.3390%2fani11041119&partnerID=40&md5=4418679de7ee2840ba95e9c7d3951a6a	The presence of wildlife in areas with a high concentration of farming activities can create a conflict between conservation objectives and productive purposes. Near Brindisi (Apulia, S-E Italy), a substantial amount of cash compensation claims for damages reported by local farmers and attributed to starlings (Sturnus vulgaris) has been registered. The aim of this study was to quantify the starli…			no
scopus	A national system for monitoring intensive care unit demand and capacity: the Critical Health Resources Information System (CHRIS)	https://www.scopus.com/inward/record.uri?eid=2-s2.0-85103401358&doi=10.5694%2fmja2.50988&partnerID=40&md5=9f7fb7538b139055b18cc1344fb76ebc				no
scopus	Molecular survey on toxoplasma gondii and neospora caninum infection in wild birds of prey admitted to recovery centers in northern italy	https://www.scopus.com/inward/record.uri?eid=2-s2.0-85103398383&doi=10.3390%2fmicroorganisms9040736&partnerID=40&md5=0226ac3598e0070fa2c86c4e63461ee3	Toxoplasma gondii and Neospora caninum (Apicomplexa, Sarcocystidae) are protozoan parasites infecting a wide range of intermediate hosts worldwide, including birds. Raptors acquire the infections through the ingestion of both infected preys and oocysts in the environment suggesting they might be used as indicators of the spread of these pathogens. Here, we report an epidemiological survey with th…			no
scopus	Ectoparasites of wild rabbit (Oryctolagus cuniculus) in Southern Italy	https://www.scopus.com/inward/record.uri?eid=2-s2.0-85103340073&doi=10.1016%2fj.vprsr.2021.100555&partnerID=40&md5=947c78afb319f195dc3918986b59841e	The European wild rabbit Oryctolagus cuniculus is a widespread mammal that may act as host for ectoparasites and reservoir for some vector-borne pathogens. Study aims were to investigate the arthropod fauna that may infect the European wild rabbit, to assess the ecological indexes and to investigate tick preferred attachment sites. The survey was conducted on 105 wild rabbits hunted by poachers i…			yes
scopus	Extremely Elevated Total Mercury and Methylmercury in Forage Plants in a Large-Scale Abandoned Hg Mining Site: A Potential Risk of Exposure to Grazing Animals	https://www.scopus.com/inward/record.uri?eid=2-s2.0-85103059841&doi=10.1007%2fs00244-021-00826-2&partnerID=40&md5=802021e68d4b7884912fabd60c7099eb	Ninety-five wild forage plants (belonging to 22 species of 18 families) and their corresponding rhizosphere soil samples were collected from wastelands of a large-scale abandoned Hg mining region for total Hg (THg) and methylmercury (MeHg) analysis. The forage plant communities on the wastelands were dominated by the Asteraceae, Crassulaceae, and Polygonaceae families. The THg and MeHg concentrat…			no
scopus	Impact of biomarkers and primary tumor location on the metastatic colorectal cancer first-line treatment landscape in five European countries	https://www.scopus.com/inward/record.uri?eid=2-s2.0-85103003936&doi=10.2217%2ffon-2020-0976&partnerID=40&md5=cca4369e22775347ac52f4fd92d5a345	Background: Advances in therapies for patients with metastatic colorectal cancer (mCRC) and improved understanding of prognostic and predictive factors have impacted treatment decisions. Materials & methods: This study used a large oncology database to investigate patterns of monoclonal antibody (mAb) plus chemotherapy treatment in France, Germany, Italy, Spain and the UK in mCRC patients treated…			no
scopus	Trace elements fingerprint of feathers differs between breeding and non-breeding areas in an Afro-Palearctic migratory bird, the barn swallow (Hirundo rustica)	https://www.scopus.com/inward/record.uri?eid=2-s2.0-85096518837&doi=10.1007%2fs11356-020-11597-z&partnerID=40&md5=f225a8635a14daec86eac3900665c2dd	Trace elements are widespread contaminants that can potentially threaten ecosystems and human health. Considering their distribution and toxicity, monitoring their presence in animals represents a priority in environmental risk assessment. Migratory birds have been suggested to be useful biomonitors for trace elements because they can provide information on contaminants even from remote areas tha…			no
scopus	What Do Adolescents Know About One-Health and Zoonotic Risks? A School-Based Survey in Italy, Austria, Germany, Slovenia, Mauritius, and Japan	https://www.scopus.com/inward/record.uri?eid=2-s2.0-85104176692&doi=10.3389%2ffpubh.2021.658876&partnerID=40&md5=c91b5517867342c2f342ddcdef41abf0	More than 60% of the 1,700 infectious diseases that affect human come from animals and zoonotic pandemics, after starting from sporadic phenomena limited to rural areas, have become a global emergency. The repeated and frequent zoonotic outbreaks such as the most recent COVID-19 pandemic can be attributed also to human activities. In particular, the creation of enormous intensive domestic animal …			no
scopus	Environmental status of an Italian site highly polluted by illegal dumping of industrial wastes: The situation 15 years after the judicial intervention	https://www.scopus.com/inward/record.uri?eid=2-s2.0-85098455286&doi=10.1016%2fj.scitotenv.2020.144100&partnerID=40&md5=e3e9611bb7cdfb7ca24aa347f6167337	In 2008 the Italian government classified the Bussi sul Tirino area (Central Italy) as Site of National Interest destined to remediation which, unfortunately, has not yet begun. The decision followed &gt			no
scopus	Intestinal microbial ecology and fillet metal chemistry of wild grey mullets reflect the variability of the aquatic environment in a western mediterranean coastal lagoon (Santa giusta, sardinia, italy)	https://www.scopus.com/inward/record.uri?eid=2-s2.0-85103496338&doi=10.3390%2fw13060879&partnerID=40&md5=a6160934bbcfa6c9e3b7284e6e812b01	Fish populations play an active role in the maintenance of aquatic ecosystems biodiversity. Their intestinal microbiota and fillet chemistry depend on abiotic and biotic factors of the water environments that they inhabit. The present study investigated the grey mullets’ gut microbiota from a transitional aquatic ecosystem (Santa Giusta Lagoon, Sardinia, Italy) by a multidisciplinary approach whi…			no
scopus	Heavy metal assessment in feathers of eurasian magpies (Pica pica): A possible strategy for monitoring environmental contamination?	https://www.scopus.com/inward/record.uri?eid=2-s2.0-85102420369&doi=10.3390%2fijerph18062973&partnerID=40&md5=43b970c3f04b53cbfdb3c7cded6bb191	In the present study, the Eurasian magpie (Pica pica), was evaluated as a possible bioindica-tor of environmental pollution by heavy metals (HMs). Levels of Ni, Pb, Cd, and Hg in feathers of 64 magpies (31 males and 33 females) were measured by ICP-MS technique. Plasmatic biomarkers of oxidative stress (OS) were also assessed. The birds were captured in the province of Parma (Italy), in different…			no
scopus	Landscape epidemiology of xylella fastidiosa in the balearic islands	https://www.scopus.com/inward/record.uri?eid=2-s2.0-85108815211&doi=10.3390%2fagronomy11030473&partnerID=40&md5=c91a7e705193486b9ea9e105c1b8768a	Xylella fastidiosa (Xf ) is a vascular plant pathogen native to the Americas. In 2013, it was first reported in Europe, implicated in a massive die-off of olive trees in Apulia, Italy. This finding prompted mandatory surveys across Europe, successively revealing that the bacterium was already established in some distant areas of the western Mediterranean. To date, the Balearic Islands (Spain) hol…			no
scopus	Does wild boar rooting affect spatial distribution of active burrows of meadow-dwelling voles?	https://www.scopus.com/inward/record.uri?eid=2-s2.0-85103253153&doi=10.2478%2fs11756-020-00622-8&partnerID=40&md5=d73c547a04b92d2a2cb9b698d41124c2	Soil overturn by wild boar Sus scrofa is known to affect biodiversity, from plant communities to invertebrates, reptiles and small mammals. Rooting activity has been shown to be particularly intensive in open areas and particularly on fallows and meadows located on hill or mountain tops. In these habitat types, the impact of wild boar on small mammal assemblies has never been assessed. In this wo…			no
scopus	Genital brucella suis biovar 2 infection of wild boar (Sus scrofa) hunted in tuscany (Italy)	https://www.scopus.com/inward/record.uri?eid=2-s2.0-85102428126&doi=10.3390%2fmicroorganisms9030582&partnerID=40&md5=98048f55337a9955af9871da4aebf5c5	Brucellosis is a zoonosis caused by different Brucella species. Wild boar (Sus scrofa) could be infected by some species and represents an important reservoir, especially for B. suis biovar 2. This study aimed to investigate the prevalence of Brucella spp. by serological and molecular assays in wild boar hunted in Tuscany (Italy) during two hunting seasons. From 287 animals, sera, lymph nodes, li…			yes
scopus	Environmental exposure of wild carnivores to zoonotic pathogens: Leptospira infection in the first free living wolf (canis lupus linnaeus, 1758) found dead in the friuli venezia giulia region	https://www.scopus.com/inward/record.uri?eid=2-s2.0-85101842544&doi=10.3390%2fijerph18052512&partnerID=40&md5=e4726ae32c5ee9afe53f7ce7425b61a3	Leptospirosis is a worldwide-spread zoonosis causing disease and death in dogs and in humans. A Leptospiral infection has been recorded in several wild carnivore species in Europe, but tissue pathological changes were not commonly described. The Grey wolf (Canis lupus) has been expanding its distribution range in north-eastern Italy during the last decade. A young wolf, repre-senting the first in…			no
scopus	Using google trends to determine current, past, and future trends in the reptile pet trade	https://www.scopus.com/inward/record.uri?eid=2-s2.0-85101804241&doi=10.3390%2fani11030676&partnerID=40&md5=2d108dc50f7b64fcd68e23a0d015cf49	Reptiles are one of the most popular exotic pets in the world, with over a third of all de-scribed species currently being traded. However, the most commonly available reptiles are typically non‐threatened, captive‐bred, and/or domestically obtained, which means they are also largely un-regulated and unmonitored, resulting in a large portion of the reptile pet trade remaining unknown. In this stu…			no
scopus	Kingfisher (Alcedo atthis) diet and prey selection as assessed by the analysis of pellets collected under resting sites (River Ticino, north Italy)	https://www.scopus.com/inward/record.uri?eid=2-s2.0-85098975775&doi=10.1007%2fs10452-020-09817-2&partnerID=40&md5=61769d069fcfff2d6118cbb3826be2cc	The diet of the kingfisher Alcedo atthis is usually studied by collecting pellet pools from the nest after breeding. This collecting method is very efficient but has some drawbacks which include invasiveness and restriction to the reproductive period. To overcome these limits, here we propose the collection of pellets under resting sites. Although requiring a large number of surveys to find suita…			no
scopus	Where to find questing Ixodes frontalis ticks? Under bamboo bushes!	https://www.scopus.com/inward/record.uri?eid=2-s2.0-85098596656&doi=10.1016%2fj.ttbdis.2020.101625&partnerID=40&md5=b9f356ac043f6dcc8bc2040efeb13e91	Tick-borne diseases have a complex epidemiology that depends on different ecological communities, associating several species of vertebrate hosts, vectors and pathogens. While most studies in Europe are focused on Ixodes ricinus, other Ixodes species may also be involved in the transmission or maintenance of pathogens. This is the case of Ixodes frontalis, a poorly known species associated with d…			no
scopus	No influenza D virus detected among pigs, northern Vietnam	https://www.scopus.com/inward/record.uri?eid=2-s2.0-85091215629&doi=10.1111%2firv.12812&partnerID=40&md5=584de2cc8b6375772006b6e502cc75e2				no
scopus	Widespread occurrence of the non-pathogenic hare calicivirus (HaCV Lagovirus GII.2) in captive-reared and free-living wild hares in Europe	https://www.scopus.com/inward/record.uri?eid=2-s2.0-85087816218&doi=10.1111%2ftbed.13706&partnerID=40&md5=538e02747f208df3222a0c802c7fba7f	The Lagovirus genus comprises both pathogenic viruses as European brown hare syndrome virus (EBHSV- GII.1) and rabbit hemorrhagic disease viruses (RHDV-GI.1 and RHDV2-GI.2), that principally infect European brown hares (Lepus europeaus) and European rabbits (Oryctolagus cuniculus), respectively, causing severe necrotic hepatitis, spleen enlargement and disseminated haemorrhage. This genus include…			yes
scopus	CrVI and Trace Element Contaminated Groundwater Systems Connected with Ophiolitic Rocks	https://www.scopus.com/inward/record.uri?eid=2-s2.0-85085475216&doi=10.1007%2fs00128-020-02887-w&partnerID=40&md5=ff562a61d57dc79d3c18165e4f5c67c7	The level and distribution of chromium (as total chromium and CrVI) and other trace elements were investigated from surface and groundwater samples collected over three periods (n = 155) from Mersin (Turkey) in terms of their origins and potential health risk. The maximum total chromium is 41 µg/L and some of the samples have CrVI contents above 5 µg/L, which is the maximum permissible level of C…			no
scopus	Mortality from suicide among agricultural, fishery, forestry and hunting workers in Italy and the contribution of work-related factors	https://www.scopus.com/inward/record.uri?eid=2-s2.0-85101477920&doi=10.1136%2foemed-2020-106743&partnerID=40&md5=a3bb976b2fa78646f1a48339ddb71e0f	Objectives Excess risk of suicide has been reported among workers in agriculture, fishery, forestry and hunting (AFFH). However, there is still uncertainty in the quantification of the risk and in the contribution of work-related factors. We aimed to quantify the suicide mortality risk among these workers in Italy. Methods We carried out a historical cohort study based on record linkage between t…			no
scopus	A canine distemper virus retrospective study conducted from 2011 to 2019 in central italy (Latium and tuscany regions)	https://www.scopus.com/inward/record.uri?eid=2-s2.0-85101470360&doi=10.3390%2fv13020272&partnerID=40&md5=1e4c1a080a8f99621bd1bd54a5aa472f	Canine distemper virus (CDV) is a highly lethal contagious viral pathogen mainly found in domestic and wild canids and mustelids. Although, in Italy, circulating strains of Europe 1, Europe wildlife and Arctic type are reported, data relating to Latium and Tuscany regions are limited. In view of this, through passive surveillance, we investigated the presence of CDV and which strains were circula…			yes
scopus	Mammalian orthoreovirus (Mrv) is widespread in wild ungulates of northern italy	https://www.scopus.com/inward/record.uri?eid=2-s2.0-85101290211&doi=10.3390%2fv13020238&partnerID=40&md5=589e6fa6834a5ccc2d5c6d53590eb2c7	Mammalian orthoreoviruses (MRVs) are emerging infectious agents that may affect wild animals. MRVs are usually associated with asymptomatic or mild respiratory and enteric infections. However, severe clinical manifestations have been occasionally reported in human and animal hosts. An insight into their circulation is essential to minimize the risk of diffusion to farmed animals and possibly to h…			yes
scopus	How healthy are health-related behaviors in university students: The holistic study	https://www.scopus.com/inward/record.uri?eid=2-s2.0-85101209661&doi=10.3390%2fnu13020675&partnerID=40&md5=43cedbd48e0482fa3dbdc8c45b9d0e78	The aim of this cross-sectional study was to assess the health-related behaviors among university students, with emphasis on health sciences students from Croatia, Italy, Lebanon, Po-land, Romania, Spain and Turkey. We included 6222 students in Medicine, Dentistry, Nursing, Pharmacy, Nutrition and Dietetics, Sports Sciences, Veterinary, and Economics enrolled between April 2018 and March 2020. We…			no
scopus	Redefinition of the mora romagnola pig breed herd book standard based on dna markers useful to authenticate its “mono-breed” products: An example of sustainable conservation of a livestock genetic resource	https://www.scopus.com/inward/record.uri?eid=2-s2.0-85100862734&doi=10.3390%2fani11020526&partnerID=40&md5=9c0de961792c17cefbc5c41c183c60eb	Mora Romagnola is an autochthonous pig breed, raised in the north of Italy. Mono-breed pork products of this breed are part of important niche value chain that is intrinsically linked to the conservation of this local genetic resources that can only survive due to the premium price that these products can obtain on the market. However, the added value attracts fraudsters that unscru-pulously sell…			no
scopus	Germinal BRCA1-2 pathogenic variants (gBRCA1-2pv) and pancreatic cancer: epidemiology of an Italian patient cohort	https://www.scopus.com/inward/record.uri?eid=2-s2.0-85100648883&doi=10.1016%2fj.esmoop.2020.100032&partnerID=40&md5=b255a56d3c39dabb4c60858fe70eae0a	Objective: Germline BRCA1-2 pathogenic variants (gBRCApv) increase the risk of pancreatic cancer and predict for response to platinating agents and poly(ADP-ribose) polymerase inhibitors. Data on worldwide gBRCApv incidence among pancreatic ductal adenocarcinoma (PDAC) patients are sparse and describe a remarkable geographic heterogeneity. The aim of this study is to analyze the epidemiology of g…			no
scopus	Prevalence and Risk Factors of italic toggle	yes	https://www.scopus.com/inward/record.uri?eid=2-s2.0-85100313529&doi=10.1089%2fvbz.2020.2658&partnerID=40&md5=eecaffbf1cc229c306bbea458f6f7d51	,	Toxoplasma gondii, an intracellular zoonotic parasite, can infect humans and various animals worldwide. Wild rodents plan an important role as intermediate hosts of T. gondii. Some studies on T. gondii from wild rodents have been published, but the investigation data of T. gondii in wild rodents in China are limited. Therefore, brain tissue samples from 382 wild rodents in four provinces and one …	no
scopus	Reduction in egg fertility of Aedes albopictus mosquitoes in greece following releases of imported sterile males	https://www.scopus.com/inward/record.uri?eid=2-s2.0-85100253219&doi=10.3390%2finsects12020110&partnerID=40&md5=aa0777f071eb07ba29f09592831eb050	Aedes albopictus, an invasive mosquito species, is currently well established in many European countries, posing high risks to human health. A preliminary trial using repetitive releases of irradiated sterile male mosquitoes was designed, implemented and evaluated for the first time in Greece. The main scope of this trial was to investigate the efficacy of sterile insect technique (SIT) on wild p…			no
scopus	Ecotyping of Anaplasma Phagocytophilum from wild ungulates and ticks shows circulation of zoonotic strains in northeastern Italy	https://www.scopus.com/inward/record.uri?eid=2-s2.0-85099926481&doi=10.3390%2fani11020310&partnerID=40&md5=2ad420f08bad0bc01328cbab310ea516	Tick-borne infectious diseases represent a rising threat both for human and animal health, since they are emerging worldwide. Among the bacterial infections, Anaplasma phagocytophilum has been largely neglected in Europe. Despite its diffusion in ticks and animals, the ecoepidemiology of its genetic variants is not well understood. The latest studies identify four ecotypes of Anaplasma phagocytop…			yes
scopus	Prnp polymorphisms in eight local goat populations/breeds from central and Southern Italy	https://www.scopus.com/inward/record.uri?eid=2-s2.0-85099835364&doi=10.3390%2fani11020333&partnerID=40&md5=7154fca7b809ef5abee913cfdf2f5fd4	In goats, as in sheep, genotypes of the prion protein gene (PRNP) can influence animals’ susceptibility to scrapie. Since the polymorphic codons in sheep are well known, a genetic selection plan has been implemented in Europe, in order to reduce the prevalence of susceptible genotypes to scrapie. In Italy, no breeding plan for scrapie resistance in goats has been adopted, yet. Likewise, according…			no
scopus	Prevalence of ESβL, AmpC and colistin-resistant E. Coli in meat: A comparison between pork and wild boar	https://www.scopus.com/inward/record.uri?eid=2-s2.0-85099708952&doi=10.3390%2fmicroorganisms9020214&partnerID=40&md5=03e3a29b33e175b42b713528882ca848	A global increase in Escherichia coli (E. coli) resistant to cephalosporins (extended-spectrum β-lactamases (ESβLs) and AmpC β-lactamases) has been recorded in the last 20 years. Similarly, several studies have reported the spread of colistin resistance in Enterobacteriaceae isolated from food and the environment. The aim of the present study was to evaluate the prevalence of ESβL, AmpC and colis…			yes
scopus	Hepatitis E Virus Occurrence in Pigs Slaughtered in Italy	https://www.scopus.com/inward/record.uri?eid=2-s2.0-85099681260&doi=10.3390%2fani11020277&partnerID=40&md5=215bc8ebed3dcec31b32a661d0f371c0	In Europe, foodborne transmission has been clearly associated to sporadic cases and small clusters of hepatitis E in humans linked to the consumption of contaminated pig liver sausages, raw venison, or undercooked wild boar meat. In Europe, zoonotic HEV-genotype 3 strains are widespread in pig farms but little information is available on the prevalence of HEV positive pigs at slaughterhouse. In t…			no
scopus	Prevalence and antimicrobial resistance of enteropathogenic bacteria in yellow-legged gulls (Larus michahellis) in southern Italy	https://www.scopus.com/inward/record.uri?eid=2-s2.0-85099680635&doi=10.3390%2fani11020275&partnerID=40&md5=afa3fe19470a0438ccd3a37b6e758987	Wild birds may host and spread pathogens, integrating the epidemiology of infectious diseases. Particularly, Larus spp. have been described as responsible for the spread of many enteric diseases, primarily because of their large populations at landfill sites. The aim of this study was to examine the role of yellow-legged gulls as a source of enteropathogenic bacteria such as Campylobacter spp., S…			no
scopus	Letter from Japan: Re-thinking our future	https://www.scopus.com/inward/record.uri?eid=2-s2.0-85097322035&doi=10.1111%2fresp.13989&partnerID=40&md5=2a216b0159c0984533340bb71aa025ca				no
scopus	Second outbreak of Trichinella pseudospiralis in Europe: clinical patterns, epidemiological investigation and identification of the etiological agent based on the western blot patterns of the patients' serum	https://www.scopus.com/inward/record.uri?eid=2-s2.0-85096653875&doi=10.1111%2fzph.12761&partnerID=40&md5=860a8f77b8f8b9dd4c6a47b469912355	Trichinellosis is a zoonotic disease due to the ingestion of raw or undercooked meat from animals infected with the larvae of nematodes belonging to the genus Trichinella. In January–February 2015, an outbreak of trichinellosis occurred in Genoa, Northern Italy. The epidemiological link was traced back to a dinner served at an agritourism farm on 31 December 2014, where a majority of the 52 guest…			no
scopus	Exploring late Paleolithic and Mesolithic diet in the Eastern Alpine region of Italy through multiple proxies	https://www.scopus.com/inward/record.uri?eid=2-s2.0-85090454818&doi=10.1002%2fajpa.24128&partnerID=40&md5=98ec35df05c8be1d419c45764a472448	Objectives: The analysis of prehistoric human dietary habits is key for understanding the effects of paleoenvironmental changes on the evolution of cultural and social human behaviors. In this study, we compare results from zooarchaeological, stable isotope and dental calculus analyses as well as lower second molar macrowear patterns to gain a broader understanding of the diet of three individual…			no
scopus	Preserving the Mediterranean bird flyways: Assessment and prioritization of 38 main wetlands under human and climate threats in Sardinia and Sicily (Italy)	https://www.scopus.com/inward/record.uri?eid=2-s2.0-85089946912&doi=10.1016%2fj.scitotenv.2020.141556&partnerID=40&md5=ed3d5174f00893407b911d5ac99e95b3	Wetlands provide a wide range of ecosystem services, including supplying the food and shelter for a rich assemblage of waterbirds and providing the stopover sites that allow birds to make migratory journeys. Human impact and the ongoing climate change are however reducing the ability of wetlands to provide such important services. Through field surveys, GIS analyses and climate projections, we as…			no
scopus	Corrigendum: Wildlife Ungulate Rescue and Emergency Services in the Pisa Area (Tuscany, Italy): Evaluation of a 9-Years Period (2010–2018) (Frontiers in Veterinary Science, (2020), 7, (626), 10.3389/fvets.2020.00626)	https://www.scopus.com/inward/record.uri?eid=2-s2.0-85099742967&doi=10.3389%2ffvets.2020.629099&partnerID=40&md5=d6e6d9178d0a221f2c1005df56ff7b81	Stefania Perrucci was not included as an author in the published article. The corrected Author Contributions Statement appears below. “MP, FB, and MS: conceptualization, methodology, formal analysis, investigation, writing, writing review, and editing. MS: resources, project administration, and funding acquisition. MP, FB, AB, SC, SP, RP, and MS: investigation, data processing, visualization, sup…			no
scopus	DISTRIBUTION AND GENETIC ANALYSIS OF WILD-LIVING EURASIAN BEAVERS IN CENTRAL ITALY	https://www.scopus.com/inward/record.uri?eid=2-s2.0-85129308922&doi=10.19263%2fREDIA-104.21.24&partnerID=40&md5=6b3dd1f9e78324c5713156555a46797a	The presence of the Eurasian beaver Castor fiber L. has been recently confirmed with two separated populations in Tuscany (Central Italy) and probably represents the result of an unofficial release. In late spring and summer 2021, seven reliable records of Eurasian beaver have been collected in Umbria and other neighbouring regions, implying that the distribution of this large rodent is even wide…			no
scopus	28th IAA Symposium on Small Satellite Missions 2021 - Held at the 72nd International Astronautical Congress, IAC 2021	https://www.scopus.com/inward/record.uri?eid=2-s2.0-85127588855&partnerID=40&md5=4af1e4f2d304c1840ab0a773835eab21	The proceedings contain 86 papers. The topics discussed include: opportunities for CubeSat deployment under the United Nations access to space 4 all initiative: achievements in 2020-2021			no
scopus	THE WILDTRACKCUBE-SIMBA CUBESAT: ITALIAN-KENYAN MISSION FOR WILDLIFE MONITORING	https://www.scopus.com/inward/record.uri?eid=2-s2.0-85127580088&partnerID=40&md5=2fca48cadfff47137707fb9eae8af8eb	The WildTrackCube-SIMBA (System for Improved Monitoring of the Behavior of Animals) CubeSat project has been conceived by Sapienza University of Rome, Machakos University and University of Nairobi to demonstrate an innovative wildlife tracking system based on a nano-satellite project. The mission has resulted winner of the free launch opportunity contest offered by the International Astronautical…			no
scopus	SEIR Epidemiology Modelling with Restricted Mobilities in COVID-19	https://www.scopus.com/inward/record.uri?eid=2-s2.0-85123372614&doi=10.1109%2fCONECCT52877.2021.9622660&partnerID=40&md5=fb85482a23404687bf56d257ae44f8cd	Biostatistics has emerged as one of the key tools to design, study and analyze medical systems. This branch of data science has also proven itself as one of the paramount methods to conduct research on public health services. The study presented here aims to hunts for insights that could help the policymakers to combat the COVID-19 pandemic by evaluating and modelling the adopted mitigation polic…			no
scopus	Reappearance of the Eurasian beaver Castor fiber L. in Tuscany (Central Italy): the success of unauthorised releases?	https://www.scopus.com/inward/record.uri?eid=2-s2.0-85123065986&doi=10.4404%2fhystrix-00445-2021&partnerID=40&md5=88c9d99df4bd7e6f5b170249ebd992d9	In this short report, we documented the reappearance of the Eurasian beaver Castor fiber L. for the first time in Tuscany (Central Italy). After the detection of unequivocal signs of presence, we confirmed the occurrence of beavers through camera trapping. Genetic analyses (cytochrome-b mitochondrial gene) and hair microstructure confirmed it as the Eurasian species. The reports given here extend…			no
scopus	Short-term changes in soil properties after prescribed fire and mulching with fern in Mediterranean forests	https://www.scopus.com/inward/record.uri?eid=2-s2.0-85120403299&doi=10.1007%2fs11676-021-01431-8&partnerID=40&md5=5e5443f7ba4a14f5017b1cadf63148a7	Prescribed fire, although having low intensity and being able to reduce the risk of wildfire may modify soil properties in the short term, with possible increases in runoff and erosion risk. Soil mulching with vegetation residues is one of the most common post-fire management strategies. Residues of fern, which is abundant on the Mediterranean forest floor, may be used to replace straw for mulchi…			no
scopus	When no color pattern is available: Application of double observer methods to estimate population size of the Alpine salamander	https://www.scopus.com/inward/record.uri?eid=2-s2.0-85119889933&doi=10.1080%2f15230430.2021.1994103&partnerID=40&md5=fbf359b80e88b3a8790fcb13424c3a38	Monitoring wild populations is an essential tool to assess the conservation status and the ecological requirements of a species. Capture–mark–recapture (CMR), based on individual recognition, is the most commonly used and most effective technique. However, in cases of species with no individual color pattern, tracing the encounter history of individuals without invasive marking methods is impossi…			no
scopus	Quantitative selection of focal birds and mammals in higher-tier risk assessment: An application to rice cultivations	https://www.scopus.com/inward/record.uri?eid=2-s2.0-85118504153&doi=10.1002%2fieam.4535&partnerID=40&md5=f9f945c83137650aa2e7e3b9b6f88135	European Pesticide Registration requires a risk assessment (RA) for nontarget organisms according to EU Regulation. European Authorities have developed Guidance Documents (GDs) for RA considering exposure scenarios for the required organisms typical for terrestrial crops. The “Birds and Mammals EFSA GD” allows using multiple sources of information to extract information on species frequency neede…			no
scopus	Pilot study for environmental monitoring through beekeeping products of Pistoia territory	https://www.scopus.com/inward/record.uri?eid=2-s2.0-85117344025&doi=10.1080%2f00218839.2021.1984727&partnerID=40&md5=5ee4d4d3ad0c3102911b913b004125fd	In the present research, the beekeeping products (honey, pollen, propolis) obtained from farms located in the province of Pistoia (Tuscany, Italy) were analyzed, in order to characterize them and evaluate their quality. The results showed that Pistoia apistic products possessed excellent qualitative values, suggesting a first-rate level and a long shelf life for them. Another important objective …			no
scopus	The central role of Italy in the spatial spread of USUTU virus in Europe	https://www.scopus.com/inward/record.uri?eid=2-s2.0-85116445740&doi=10.1093%2fve%2fveab048&partnerID=40&md5=302ad2f15856ec46fd4bd5efdd91ddc2	USUTU virus (USUV) is an arbovirus maintained in the environment through a bird-mosquito enzootic cycle. Previous surveillance plans highlighted the endemicity of USUV in North-eastern Italy. In this work, we sequenced 138 new USUV full genomes from mosquito pools (Culex pipiens) and wild birds collected in North-eastern Italy and we investigated the evolutionary processes (phylogenetic analysis,…			no
scopus	Tick exposure and risk of tick-borne pathogens infection in hunters and hunting dogs: a citizen science approach	https://www.scopus.com/inward/record.uri?eid=2-s2.0-85114948387&doi=10.1111%2ftbed.14314&partnerID=40&md5=7995bcddf06698bbead2602b335b6378	Citizen science may be described as a research involving communities and individuals, other than scientists. Following this approach, along with the evidence of a high prevalence of Rickettsia spp. in Dermacentor marginatus from wild boars in hunting areas of southern Italy, this study aimed to assess the occurrence of tick-borne pathogens (TBPs) in ticks collected from hunters and their hunting …			yes
scopus	Parasitic cysts in wild boars hunted in central Italy: The sanitary controls in the wild game meats chain	https://www.scopus.com/inward/record.uri?eid=2-s2.0-85111626895&doi=10.4081%2fijfs.2021.9383&partnerID=40&md5=57d58f47488f83350725fbc57a227ba7	Seven hundred sixty-five (765) adult wild boars were examined during the 2016/2017 hunting season for the research of parasites. Post mortem inspection was carried out at the slaughterhouse by the Official Veterinarian on the plucks (heart, tongue, lungs, diaphragm, and liver) of the killed animals presented by hunters. Of these, 0.8% (6/765) were positive for Echinococcus granulosus sensu lato (…			yes
scopus	The Role of Poultry Farms and Wild Birds During 2016-2017 Avian Influenza Epizootic in Europe	https://www.scopus.com/inward/record.uri?eid=2-s2.0-85111342239&doi=10.12681%2fjhvms.27532&partnerID=40&md5=00155f61881886a8f87e13751c598bcb	Avian influenza is a contagious viral disease, affecting several species of birds, and poses a significant public threat. During 2016-2017, there were 2,224 high pathogenic avian influenza outbreaks in Europe, which led to the destruction of 9,663,770 birds, and 72 low pathogenic avian influenza outbreaks in 5 European countries, which caused 276,584 bird fatalities. The majority of the epidemics…			no
scopus	Factors influencing gastrointestinal parasites in a colony of alpine ibex (Capra ibex) interacting with domestic ruminants	https://www.scopus.com/inward/record.uri?eid=2-s2.0-85111131474&doi=10.4404%2fhystrix-00393-2020&partnerID=40&md5=441fe1b36b600650dea453e73a9bcdac	Parasitic infections in populations of wild herbivores can affect the individual fitness and population dynamics of their hosts. In this study, the ecology of gastrointestinal (GI) parasites was investigated in an Alpine ibex colony of the Marmolada massif, eastern Alps. Both individual and environmental factors were studied to reveal their relationship with parasite prevalence and burden. In a f…			no
scopus	Molecular and serological prevalence of coronavirus in chiropterans: A systematic review with meta-analysis	https://www.scopus.com/inward/record.uri?eid=2-s2.0-85107422968&partnerID=40&md5=c68a4a7c2095da3d171b75c700269ce4	In recent years, and now especially with the arrival of the Severe Acute Respiratory Syndrome Coronavirus 2 (SARS-CoV-2), there has been increased interest in under-standing the role of bats in the dynamics of transmission and origin of this pandemic agent. To date, no systematic reviews have been published on this topic. This systematic review aimed to summarize and highlight the frequen-cy of b…			no
scopus	Securing sustainable tourism in marine protected areas: lessons from an assessment of scuba divers’ underwater behaviour in non-tropical environments	https://www.scopus.com/inward/record.uri?eid=2-s2.0-85106617523&doi=10.1080%2f14724049.2020.1856122&partnerID=40&md5=c08e1a66b2bac0c0de16e738335d8e57	Non-tropical marine protected areas (MPAs) are likely to experience growing demand from scuba diving tourism, given the pressures on their tropical counterparts. The vulnerability of non-tropical MPAs to the impacts of diving tourism calls for monitoring and sustainable management of diving activities to ensure conservation. This study contributes to an assessment of scuba diving tourism in non-t…			no
scopus	Increasing the awareness of animal welfare science in marine mammal conservation: Addressing language, translation and reception issues	https://www.scopus.com/inward/record.uri?eid=2-s2.0-85106583904&doi=10.3390%2fani11061596&partnerID=40&md5=b58a557f3849c205cc00847816e61d2e	Integrating welfare principles into conservation strategy is an emerging synthesis that encourages consideration of individual animals’ quality of life in research, policies and law. However, these principles have gained limited traction in marine compared to terrestrial animal conservation. This manuscript investigates several factors that may be contributing to this disparity. In order to gauge…			no
scopus	A new list and prioritization of wild plants of socioeconomic interest in Italy: toward a conservation strategy	https://www.scopus.com/inward/record.uri?eid=2-s2.0-85106312986&doi=10.1080%2f21683565.2021.1917469&partnerID=40&md5=918d70a55d6009907f5a03d2cbd4dcf3	Wild harvested plants (WHP) and crop wild relatives (CWR), part of the segment of natural diversity that is collectively known as ‘Plant Genetic Resources’, have great socioeconomic importance for humans because they are used either directly or in crop breeding. In order to lay down a solid base for constructing conservation strategies for Italy, an updated annotated list of CWR and WHP was produ…			no
scopus	Isolation of Mycoplasma iowae in turkey flocks with skeletal abnormalities: a retrospective study,	https://www.scopus.com/inward/record.uri?eid=2-s2.0-85106067386&doi=10.1080%2f03079457.2021.1914816&partnerID=40&md5=808b04120a2980b4f10613e20fb41446	Mycoplasma iowae, a pathogen affecting the turkey industry, is commonly associated with decreased hatchability and leg abnormalities in young progeny. This Mycoplasma was in the spotlight more in the past than today since its prevalence has been decreasing over time. Reports of M. iowae in turkeys showing reduced growth performances, leg problems and skeletal abnormalities are scarce although the…			no
scopus	Sheep grazing and wildfire: Disturbance effects on dry grassland vegetation in the Western Italian alps	https://www.scopus.com/inward/record.uri?eid=2-s2.0-85105748805&doi=10.3390%2fagronomy11010006&partnerID=40&md5=27b2964e24dc99a63c6888ab712df214	Land abandonment represents a major threat to the conservation of European semi-natural dry grasslands. To ensure biodiversity and habitat conservation, in this study, sheep grazing was reintroduced in abandoned Festuco-Brometea dry grasslands of a western Italian alpine valley. The ex-perimental design included three treatments, along a gradient of increasing disturbance: (i) not-grazed, (ii) gr…			no
scopus	Exposure assessment of PFAS-contaminated sites using avian eggs as a biomonitoring tool: A frame of reference and a case study in the Po River valley (Northern Italy)	https://www.scopus.com/inward/record.uri?eid=2-s2.0-85105592820&doi=10.1002%2fieam.4417&partnerID=40&md5=8f34a7dd1f5a932e5ebcc66a38a6ac13	For many years, eggs of diverse bird species have been used as monitoring tools in studies investigating perfluoroalkyl substances (PFAS) contamination, especially in marine and remote areas. Avian eggs are a suitable monitoring matrix because they are relatively easy to collect and their yolks store diverse maternally transferred PFAS. Moreover, the concentrations of PFAS detected in the eggs ar…			no
scopus	Epidemiology and surveillance of hepatitis e in italy: Data from the seieva surveillance system 2007-2019 [Epidemiologia e sorveglianza dell’epatite E in Italia: Dati dalla sorveglianza SEIEVA 2007-2019]	https://www.scopus.com/inward/record.uri?eid=2-s2.0-85105421016&doi=10.19191%2fEP21.1-2.P046.038&partnerID=40&md5=37d3d4251565b043e3ae96ea4d71b5f2	BACKGROUND: Hepatitis E is a disease spread all over the world, with endemic levels varying according to ecological and socioeconomic factors. In developing countries, large epidemics spread mainly through contaminated water			no
scopus	Pathology of urinary bladder in pearsonema spp. Infected wildlife from central Italy	https://www.scopus.com/inward/record.uri?eid=2-s2.0-85104995176&doi=10.3390%2fpathogens10040474&partnerID=40&md5=93c3d5fe275cae0aff5151b2f26460df	The genus Pearsonema, in the nematode family Capillariidae, includes several species that parasitize the urinary bladders of wild and domestic carnivores. The infection has been reported worldwide from several wildlife species, including canids, mustelids, and felids, but the pathological aspects have seldom been investigated. In order to assess the presence and severity of the lesions in Pearson…			no
scopus	Evaluation of insecticide efficacy and insecticide adaptive response in italian populations of drosophila suzukii	https://www.scopus.com/inward/record.uri?eid=2-s2.0-85103853766&partnerID=40&md5=7b2aeb8c449cabeb0b87e1eddf4d6e9a	Monitoring sensitivity to insecticides is crucial to prevent outbreaks of invasive pests characterized by high reproductive and adaptive potential such as the Drosophila suzukii (Matsumura) (Diptera Drosophilidae). The aim of the present study was to investigate the possible appearance of resistance to cyantraniliprole, deltamethrin and spinosad. Field trials on commercial sweet cherry orchards i…			no
scopus	First record of Temnosewellia minor (Platyhelminthes, Temnocephalidae) in Sicily, with a plea for a re-examination of the identity of the publicly available molecular sequences of the genus	https://www.scopus.com/inward/record.uri?eid=2-s2.0-85103681529&doi=10.21426%2fB636051182&partnerID=40&md5=cc598dd284498bf871eed9dc546087da	Ectosymbiotic temnocephalan flatworms belonging to the genus Temnosewellia were collected on Cherax destructor in an aquaculture farm in Sicily, Italy. This represents the first record of a temnocephalan species for the fauna of the island. Morphological and molecular identification of the collected specimens proved that they belong to the allochthonous species Temnosewellia minor, which was intr…			no
scopus	Leptospira fainei detected in testicles and epididymis of wild boar (Sus scrofa)	https://www.scopus.com/inward/record.uri?eid=2-s2.0-85102684394&doi=10.3390%2fbiology10030193&partnerID=40&md5=12e25bfe8407f7b6f769ba78c2e6f1ba	Leptospirosis is a re-emerging and worldwide diffused zoonosis. Recently, the high importance of their epidemiology was explained by the intermediate Leptospira strains. Among these strains, Leptospira fainei was the first intermediate strain detected in domestic and wild swine. Wild boars (Sus scrofa) are well known as a reservoir, as well as all swine, for pathogenic Leptospira, but very little…			yes
scopus	Analysis of the antioxidant capacity of lettuce growth at different fertilizer regimes	https://www.scopus.com/inward/record.uri?eid=2-s2.0-85102239789&doi=10.7546%2fCRABS.2021.01.18&partnerID=40&md5=c1c12aa4b254c7915cfa488d40b5d5c1	Increasing consumer demand for healthier foods produced using organic farming practices has led to the rapid expansion of organic farming. Numerous studies have clearly shown the importance of vegetables as the richest potential source of natural antioxidants and highlight the need to increase the proportion of these products in the human diet. The purpose of this study was to compare the antioxi…			no
scopus	Biodiversity and oenological attitude of Saccharomyces cerevisiae strains isolated in the Montalcino district: Biodiversity of S. cerevisiae strains of Montalcino wines	https://www.scopus.com/inward/record.uri?eid=2-s2.0-85101729878&doi=10.1093%2ffemsle%2ffnaa202&partnerID=40&md5=10463a1aecd096a42a77180ca536c288	The biodiversity of Saccharomyces cerevisiae was studied in the Montalcino area (Italy). Two wineries were involved in the study, which compared the genotypic and oenological characteristics of the S. cerevisiae strains isolated in spontaneous fermentations. After isolation yeasts were identified by 26S rRNA gene sequence analysis, and S. cerevisiae strains were characterized through interdelta s…			no
scopus	No country for native crayfish: importance of crustaceans in the diet of native and alien Northern raccoons	https://www.scopus.com/inward/record.uri?eid=2-s2.0-85101727878&doi=10.1080%2f03949370.2021.1872710&partnerID=40&md5=6668510fe4ea6fc7b6c8ec3242099684	The Northern raccoon Procyon lotor is a native mesocarnivore of North America which has been introduced to many Eurasian countries, where invasive populations currently occur. Regarding Italy, the species is present in Lombardy and in the Foreste Casentinesi National Park (Tuscany and Emilia-Romagna). In this work, we conducted a review on food habits of the Northern raccoon both in the native an…			no
scopus	Ornithical community of Vallombrosa Biogenetic National Nature Reserve (Italy)	https://www.scopus.com/inward/record.uri?eid=2-s2.0-85101133725&doi=10.1080%2f24750263.2020.1867245&partnerID=40&md5=d80d88d1d90bc4aa4dd1908004a63554	The aim of this work was to monitor the ornithic community of the forest of Vallombrosa Biogenetic National Nature Reserve, in the Florence area. The forest covers about 1273 hectares, at an altitude of 470 to 1440 m above sea level (a.s.l.). The main forest types are coniferous woodland, mixed woodland of coniferous and deciduous trees with a prevalence of beech, and open areas. The bird monitor…			no
scopus	Distribution of hepatitis C virus (HCV) genotypes among intravenous drug and non-drug user patients [Damar Içi madde bagimliligi olan ve madde bagimlisi olmayan hastalar arasinda hepatit C virus (HCV) genotiplerinin dagilimi]	https://www.scopus.com/inward/record.uri?eid=2-s2.0-85101032047&doi=10.5578%2fMB.20108&partnerID=40&md5=ceb0000593f9ab24961edb788085694f	Genotype distribution of hepatitis C virus (HCV) can vary over the years between different patient groups and regions. The prevalence of intravenous drug users (IVDU) is known to increase in our country, yet there are a limited number of studies investigating the distribution of HCV genotypes in this group. These data are essential for monitorization of the changes in HCV epidemiology. The presen…			no
scopus	Population abundance, structure and movements of the European pond turtle, Emys orbicularis (Linnaeus 1758) based on capture-recapture data in a Venice Lagoon wetland area, Italy	https://www.scopus.com/inward/record.uri?eid=2-s2.0-85100976197&doi=10.1080%2f03949370.2020.1870567&partnerID=40&md5=3d7dc25dfd9508d617b9128d06a62aac	A freshwater turtle monitoring programme along the inland margins of the Venice lagoon was initiated in 2019 in collaboration with the World Wild Fund for Nature (WWF-Italy). From a total of 336 European pond turtles (Emys orbicularis) captured and marked, 97 freshwater turtles were recaptured at least once (28.9% return rate) providing important information on population size, structure and move…			no
scopus	Canine distemper outbreaks in wild carnivores in Northern Italy	https://www.scopus.com/inward/record.uri?eid=2-s2.0-85100280050&doi=10.3390%2fv13010099&partnerID=40&md5=24b7a7659aa47106db4edcf5b906614d	Canine distemper (CD) is a fatal, highly contagious disease of wild and domestic carni-vores. In the Alpine territory, several outbreaks have occurred in the past few decades within wild populations. This study investigated the presence of canine distemper virus (CDV) infections in wild carnivores in Lombardy, relating to the different circulating genotypes. From 2018 to 2020, foxes, badgers, and…			no
scopus	Study on bacteria isolates and antimicrobial resistance in wildlife in Sicily, southern Italy	https://www.scopus.com/inward/record.uri?eid=2-s2.0-85100066682&doi=10.3390%2fmicroorganisms9010203&partnerID=40&md5=554942554a6ffd46eea2c23837505a73	Wild environments and wildlife can be reservoirs of pathogens and antibiotic resistance. Various studies have reported the presence of zoonotic bacteria, resistant strains, and genetic elements that determine antibiotic resistance in wild animals, especially near urban centers or agricultural and zootechnical activities. The purpose of this study was the analysis, by cultural and molecular method…			yes
scopus	Long-term immunogenicity after measles vaccine vs. wild infection: an Italian retrospective cohort study	https://www.scopus.com/inward/record.uri?eid=2-s2.0-85100061440&doi=10.1080%2f21645515.2020.1871296&partnerID=40&md5=bb4e2df6d73c44d78a78769282c8ac6d	The persistence of specific IgG after measles infection and after measles vaccination has not been sufficiently investigated. Current evidence suggests that immunity after the disease is life-long, whereas the response after two doses of measles-containing vaccine declines within 10–15 years. This study evaluated the proportion of individuals with detectable anti-measles IgG in two groups, those …			no
scopus	A novel allele specific polymerase chain reaction (As-pcr) assay to detect the v1016g knockdown resistance mutation confirms its widespread presence in aedes albopictus populations from italy	https://www.scopus.com/inward/record.uri?eid=2-s2.0-85099955608&doi=10.3390%2finsects12010079&partnerID=40&md5=78ea64e7275c2e4411c2970926851263	Polymerase chain reaction (PCR)-based genotyping of mutations in the voltage-sensitive sodium channel (vssc) associated with resistance to pyrethroid insecticides is widely used and represents a potential early warning and monitoring system for insecticide resistance arising in mosquito populations, which are vectors of different human pathogens. In the secondary vector Aedes albopictus—an Asian …			no
scopus	Intestinal histopathology due to an acanthocephalan in two corvid species from northern italy	https://www.scopus.com/inward/record.uri?eid=2-s2.0-85099867949&doi=10.7589%2fJWD-D-20-00080&partnerID=40&md5=030e2f674d554b13e53895f0c46611ef	Carnivorous birds maintain parasites in the sylvatic cycle and have a role in their diffusion. The histopathology and ultrastructure of the intestine of 29 Hooded Crows (Corvus corone cornix) and 51 Eurasian Magpies (Pica pica), from the Province of Ferrara (Northern Italy), naturally infected with Sphaerirostris picae (Acanthocephala), were investigated. In both bird species, the prevalence of i…			yes
scopus	First report of Echinococcus granulosus sensu lato genotype G6/G7 in domestic pigs from mainland Italy	https://www.scopus.com/inward/record.uri?eid=2-s2.0-85099837746&doi=10.1016%2fj.vprsr.2021.100536&partnerID=40&md5=12a57a17c6702d353c006be6c9cfafe0	Cystic echinococcosis (CE			no
scopus	Minimal inhibitory concentration of seven antimicrobials to Mycoplasma gallisepticum and Mycoplasma synoviae isolates from six European countries	https://www.scopus.com/inward/record.uri?eid=2-s2.0-85099719007&doi=10.1080%2f03079457.2020.1861216&partnerID=40&md5=895b4c4fa573c30cef372e8711529ddb	Mycoplasma gallisepticum and Mycoplasma synoviae are bacterial pathogens that cause disease in poultry, adversely affecting their health and welfare, and are a financial burden on producers. This manuscript describes the results of the MycoPath project that is the first international antimicrobial susceptibility programme for mycoplasma pathogens isolated from poultry. Improved comparative analys…			no
scopus	Angiostrongylosis in northeastern Italy: First report of two autochthonous fatal cases in dogs and first detection in a wild red fox	https://www.scopus.com/inward/record.uri?eid=2-s2.0-85099695039&doi=10.1016%2fj.vprsr.2020.100505&partnerID=40&md5=366b7279b800ef22e3c88fb3968f5d38	Canine angiostrongylosis is an emergent cardio-pulmonary gastropod-borne helminthic infection caused by the metastrongyloid nematode Angiostrongylus vasorum. Clinically, it is characterized by a wide spectrum of non-specific signs and the red fox serves as the most important reservoir for dog infections. In Italy, this disease has been well documented both in northwestern and central-southern reg…			yes
scopus	Seroprevalence and risk factors associated with exposure to Leishmania infantum in dogs, in an endemic Mediterranean region	https://www.scopus.com/inward/record.uri?eid=2-s2.0-85099331846&doi=10.1371%2fjournal.pone.0244923&partnerID=40&md5=651b5db4973c5df4c15c29d87e873b06	Canine leishmaniasis (CanL) is a zoonotic parasitic disease caused by Leishmania infantum in the Mediterranean area and transmitted by phlebotomine sand fly vectors. The domestic dog is the main reservoir host. The aim of this study was to assess the influence of different individual, environmental and spatial risk factors on the dog exposure to L. infantum and to estimate the seroprevalence amon…			no
scopus	Cancer risk among individuals of migrant origin in Belgium during the 2000s – Evidence of migration as a ‘cancer risk transition’?	https://www.scopus.com/inward/record.uri?eid=2-s2.0-85097764805&doi=10.1016%2fj.socscimed.2020.113591&partnerID=40&md5=c6903fa473845c6919f6cba0cc5c21c2	Recent research has shown a generally lower cancer risk and mortality among migrants from less-industrialised country origin. However, while rates are usually lower for ‘lifestyle-related’ cancers (e.g. breast, prostate, lung, colorectal), they are typically elevated for ‘infection-related’ ones such as liver and stomach cancer. Although these observations appear in line with the theory of ‘migra…			no
scopus	Infectivity and pathobiology of H7N1 and H5N8 high pathogenicity avian influenza viruses for pigeons (Columba livia var. domestica)	https://www.scopus.com/inward/record.uri?eid=2-s2.0-85096546993&doi=10.1080%2f03079457.2020.1832197&partnerID=40&md5=af79753b08d06d23b548979b486725ff	Avian influenza (AI) is one of the most important viral diseases in poultry, wildlife and humans. Available data indicate that pigeons play a minimum role in the epidemiology of AI. However, a degree of variation exists in the susceptibility of pigeons to highly pathogenic AI viruses (HPAIVs), especially since the emergence of the goose/Guangdong H5 lineage. Here, the pathogenesis of H5N8 HPAIV i…			no
scopus	The spread of exotic fish species in Italian rivers and their effect on native fish fauna since 1990	https://www.scopus.com/inward/record.uri?eid=2-s2.0-85096128221&doi=10.1080%2f14888386.2020.1837014&partnerID=40&md5=6670bcdcfd3808368f4cc5ec5f8c596d	The introduction of exotic fish species into Italian river systems presents an additional threat to freshwater native fish species, a wildlife group already under conservation pressure from myriad other anthropogenic factors. Few large-scale and long-term monitoring programmes exist that adequately describe the impact of exotic fish species on native fish. To fill this gap, we analysed the bulk o…			no
scopus	First record of Hepatozoon spp. in domestic cats in Greece	https://www.scopus.com/inward/record.uri?eid=2-s2.0-85094214961&doi=10.1016%2fj.ttbdis.2020.101580&partnerID=40&md5=cbd30d2bc3ec09f2ba6a18bda191a7f2	Feline hepatozoonosis is an emerging disease of domestic and wild felids though there is limited knowledge of this infection, e.g. regarding geographical distribution and parasite species involved. The present study evaluated microscopically and molecularly the occurrence of Hepatozoon spp. in domestic cats from insular (Crete, Mykonos and Skopelos) and continental (prefectures of Attica and Thes…			no
scopus	Ticks (Acari: Ixodidae) on birds migrating to the island of Ponza, Italy, and the tick-borne pathogens they carry	https://www.scopus.com/inward/record.uri?eid=2-s2.0-85093119059&doi=10.1016%2fj.ttbdis.2020.101590&partnerID=40&md5=6b3b2eec95f789ebeb6008d6afa27e41	Seasonal migration of birds between breeding and wintering areas can facilitate the spread of tick species and tick-borne diseases. In this study, 151 birds representing 10 different bird species were captured on Ponza Island, an important migratory stopover off the western coast of Italy and screened for tick infestation. Ticks were collected and identified morphologically. Morphological identif…			no
scopus	First detection of Amblyomma variegatum and molecular finding of Rickettsia africae in Sardinia, Italy	https://www.scopus.com/inward/record.uri?eid=2-s2.0-85091634327&doi=10.1016%2fj.ttbdis.2020.101561&partnerID=40&md5=bdb93126620069e0a075eccddd9982d5	Here we present the first detection of a male Amblyomma variegatum tick infesting a sheep on the island of Sardinia, as well as the detection of a pathogen, Rickettsia africae, in DNA extracted from this tick. The tick, the second individual of this species reported in Italy (the first one was reported in Sicily by Albanese in 1971) was collected in August 2018 from the inguinal region of an adul…			no
scopus	Different environmental gradients associated to the spatiotemporal and genetic pattern of the H5N8 highly pathogenic avian influenza outbreaks in poultry in Italy	https://www.scopus.com/inward/record.uri?eid=2-s2.0-85087308013&doi=10.1111%2ftbed.13661&partnerID=40&md5=6e51430c49c566316a2f4da8035c2a71	Comprehensive understanding of the patterns and drivers of avian influenza outbreaks is pivotal to inform surveillance systems and heighten nations’ ability to quickly detect and respond to the emergence of novel viruses. Starting in early 2017, the Italian poultry sector has been involved in the massive H5N8 highly pathogenic avian influenza epidemic that spread in the majority of the European c…			no
scopus	Spatiotemporal reconstruction and transmission dynamics during the 2016–17 H5N8 highly pathogenic avian influenza epidemic in Italy	https://www.scopus.com/inward/record.uri?eid=2-s2.0-85076149377&doi=10.1111%2ftbed.13420&partnerID=40&md5=96cf52e65fa5b13363eb5ede8ed092ea	Effective control of avian diseases in domestic populations requires understanding of the transmission dynamics facilitating viral emergence and spread. In 2016–17, Italy experienced a significant avian influenza epidemic caused by a highly pathogenic A(H5N8) virus, which affected domestic premises housing around 2.7 million birds, primarily in the north-eastern regions with the highest density o…			no
scopus	Agrochemical treatments as a source of heavy metals and rare earth elements in agricultural soils and bioaccumulation in ground beetles	https://www.scopus.com/inward/record.uri?eid=2-s2.0-85089511349&doi=10.1016%2fj.scitotenv.2020.141438&partnerID=40&md5=f920bf3a0c0d96e7ed6e91362aeb811a	The continuous and extensive application of agrochemicals leads to the accumulation of heavy metals (HMs) and rare earth elements (REEs) in agricultural soils and their transfer in the food web with consequent relevant risks for human and ecosystem health. In this study, HM and REE concentrations were quantified in the soil of wheat crop fields conventionally managed in the agricultural areas of …			no
scopus	Promoting physical activity during school closures imposed by the first wave of the covid-19 pandemic: Physical education teachers’ behaviors in france, italy and turkey	https://www.scopus.com/inward/record.uri?eid=2-s2.0-85097938862&doi=10.3390%2fijerph17249431&partnerID=40&md5=62e72c435470d91f96b96a5dc8a03f6f	The COVID-19 pandemic has drastically reduced physical activity (PA) behaviors of many people. Physical education (PE) is considered one of the privileged instruments to promote youths’ PA. We aimed to investigate the effects of lockdown on PE teachers’ behaviors promoting their students’ out-of-school PA and differences between three European countries. A sample of 1146 PE teachers (59.5% female…			no
scopus	Do the weaknesses and strengths of experts and local volunteers affect the conservation actions focused on nesting plovers? Constructive considerations from the Italian beach front line	https://www.scopus.com/inward/record.uri?eid=2-s2.0-85105813307&doi=10.30456%2fAVO.2020205&partnerID=40&md5=4adbc32a5fca8f7b4c6da1efbe051ef4	Both the high-level strategies promoted by experts of public Conservation Agencies, and the small-scale tactics implemented by local conservation groups show strengths, weaknesses, opportunities and threats that can affect the effectiveness of the efforts aimed at the conservation of plovers nesting on sand dunes (Charadrius alexandrinus and Charadrius dubius). Here we propose a SWOT analysis, fo…			no
scopus	Monitoring of a community of breeding birds in an agroecosystem with high environmental heterogeneity	https://www.scopus.com/inward/record.uri?eid=2-s2.0-85105803217&doi=10.30456%2fAVO.2020207&partnerID=40&md5=8518676afb2e9f864c3310a26fedaa70	An agroecosystem with high environmental heterogeneity located in the low Veronese Po plain (Italy) was monitored over a seven-year period, from 2013 to 2019. In the study area three transects representative of three types of environment were selected: arboreal-shrubby hedge, cultivated land, and linear wood. Using a line transect method, five visits were made in each breeding season. For each ha…			no
scopus	First isolation of Trichophyton erinacei from an european hedgehog (.Brinaceus europaeus) in Italy [Prima segnalazione di isolamento di Trichophyton erinacei in un riccio europeo (Erinaceus europaeus) in Italia]	https://www.scopus.com/inward/record.uri?eid=2-s2.0-85102920827&partnerID=40&md5=559ece2f37b639e4ccb00b46b256782f	Introduction: Trichophyton erinacei is a zoonotic dermatophyte. It causes dermatoplrytosis in animals as well as in humans. The European hedgehog (Erinaceus europaeus) is considered an important reservoir of this infection for humans and domestic animals (e.g., hunting dogs, that can frequently come into direct contact with them). Although, the literature reported the presence of this dermatophyt…			no
scopus	Genetic diversity of rift valley fever strains circulating in namibia in 2010 and 2011	https://www.scopus.com/inward/record.uri?eid=2-s2.0-85098744984&doi=10.3390%2fv12121453&partnerID=40&md5=6a10a8174b9ad419a213b2dd8121cd5e	Outbreaks of Rift Valley fever (RVF) occurred in Namibia in 2010 and 2011. Complete genome characterization was obtained from virus isolates collected during disease outbreaks in southern Namibia in 2010 and from wildlife in Etosha National Park in 2011, close to the area where RVF outbreaks occurred in domestic livestock. The virus strains were sequenced using Sanger sequencing (Namibia_2010) or…			no
scopus	Annual Report on surveillance for Avian Influenza in poultry and wild birds in Member States of the European Union in 2019	https://www.scopus.com/inward/record.uri?eid=2-s2.0-85098292214&doi=10.2903%2fj.efsa.2020.6349&partnerID=40&md5=6782d6e1ed9244c360c5c941e3dfd278	Context. Avian influenza (AI) is an infectious viral disease that affects all species of domestic and wild birds. The viruses causing this disease can be of high (HPAI) or low (LPAI) pathogenicity and represent a continuous threat to poultry in Europe. Council Directive 2005/94/EC requires EU Member States (MSs) to carry out surveillance in poultry and wild birds and notify the results to the res…			no
scopus	Field Evaluation of the Interferon Gamma Assay for Diagnosis of Tuberculosis in Water Buffalo (Bubalus bubalis) Comparing Four Interpretative Criteria	https://www.scopus.com/inward/record.uri?eid=2-s2.0-85097614800&doi=10.3389%2ffvets.2020.563792&partnerID=40&md5=233d05f649363bb72112a5e12abf9a28	Bovine tuberculosis (bTB) is a worldwide zoonosis that affects many species of domestic and wild animals. Mycobaterium bovis is the main cause of infection in water buffalo (Bubalus bubalis) and bovines and is of great concern for human health and for buffalo producers in Italy. The bTB eradication programme is based on slaughterhouse surveillance and intradermal skin tests. Other in vivo diagnos…			no
scopus	Public perceptions of multiple risks during the COVID-19 pandemic in Italy and Sweden	https://www.scopus.com/inward/record.uri?eid=2-s2.0-85097443632&doi=10.1038%2fs41597-020-00778-7&partnerID=40&md5=a53cef1094778a4bc92671b8f3d80bce	Knowing how people perceive multiple risks is essential to the management and promotion of public health and safety. Here we present a dataset based on a survey (N = 4,154) of public risk perception in Italy and Sweden during the COVID-19 pandemic. Both countries were heavily affected by the first wave of infections in Spring 2020, but their governmental responses were very different. As such, th…			no
scopus	Taming the pandemic? The importance of homemade plant-based foods and beverages as community responses to COVID-19	https://www.scopus.com/inward/record.uri?eid=2-s2.0-85097370177&doi=10.1186%2fs13002-020-00426-9&partnerID=40&md5=f47f39c66141b92801b39f489f114f84	Household responses to COVID-19 in different corners of the world represent the primary health care that communities have relied on for preventing and mitigating symptoms. During a very complex and confusing time, in which public health services in multiple countries have been completely overwhelmed, and in some cases even collapsed, these first-line household responses have been quintessential f…			no
scopus	A possible case of palaeopathology of leukaemia from Late Antique southern Italy	https://www.scopus.com/inward/record.uri?eid=2-s2.0-85096827019&doi=10.1016%2fS1470-2045%2820%2930344-2&partnerID=40&md5=cfe754b684cb2f7a3592f97787432c1a				no
scopus	Host plant identification in the generalist xylem feeder Philaenus spumarius through gut content analysis	https://www.scopus.com/inward/record.uri?eid=2-s2.0-85096707184&doi=10.1111%2feea.12992&partnerID=40&md5=b096cb2707f7aa9c582629cf09e2936a	The meadow spittlebug, Philaenus spumarius L. (Hemiptera: Aphrophoridae), is the main vector of the phytopathogenic bacterium Xylella fastidiosa in Europe, where the ST53 strain induces the olive quick decline syndrome, causing severe economic damage in southern Italy. The wide range of plant species infected by X. fastidiosa, and the wide host range of P. spumarius suggest that a large number of…			no
scopus	Zoonotic Pathogens in Ticks from Migratory Birds, Italy	https://www.scopus.com/inward/record.uri?eid=2-s2.0-85096487334&doi=10.3201%2fEID2612.181686&partnerID=40&md5=d1935e68ded92a71925cf6ac5bfdcff4	Migratory birds can transport infected ticks across continents. We evaluated pathogens in ticks collected from migratory birds in Italy. We found DNA from Rickettsia aeschlimannii, R. africae, and R. raoultii bacteria, all of which can cause disease in humans. Bird migrations might facilitate the spread of these pathogens into new areas. © 2020 Centers for Disease Control and Prevention (CDC). Al…			no
scopus	Distribution and risk factors of canine haemotropic mycoplasmas in hunting dogs from southern Italy	https://www.scopus.com/inward/record.uri?eid=2-s2.0-85096224466&doi=10.1016%2fj.vetmic.2020.108910&partnerID=40&md5=be6bbbc2e1c43591feb2a1e90e5aff71	Mycoplasma haemocanis (Mhc) and “Candidatus Mycoplasma haematoparvum” (CMhp) are the main haemoplasma species known to infect dogs. The aim of this study was to determine the prevalence of haemoplasma species infections in hunting dogs from southern Italy and assess related risk factors. 1,433 hunting dogs living in Campania region were tested by qPCR assay. The prevalence was 19.9 %			yes
scopus	Human pharmaceuticals in marine mussels: Evidence of sneaky environmental hazard along Italian coasts	https://www.scopus.com/inward/record.uri?eid=2-s2.0-85091804255&doi=10.1016%2fj.marenvres.2020.105137&partnerID=40&md5=edc4fd584fcec7f00cecfbb71b1a3bfb	Despite the increasing interest for pharmaceuticals in the marine environment, their accumulation in wild organisms and consequent environmental hazards are still poorly known. The Mediterranean Sea is highly challenged by the density of coastal populations, large consumption of pharmaceuticals and their often limited removal by Wastewater Treatment Plants (WWTPs). In this respect, the present st…			no
scopus	Characterization of prevalence and genetic subtypes of Blastocystis sp. in wild and domestic Suidae of central Italy aided by amplicon NGS	https://www.scopus.com/inward/record.uri?eid=2-s2.0-85091769256&doi=10.1016%2fj.vprsr.2020.100472&partnerID=40&md5=2c4482f37337b2c382adfd6b15a8da09	Blastocystis spp. is a common single-celled intestinal symbiont, comprising several genetic subtypes (ST) and transmissible by animal-to-animal, human-to-human, animal-to-human and, possibly, human-to-animal routes. This work was designed to explore the presence of Blastocystis in sympatric domestic and wild suids and their ability to carry zoonotic STs, in a condition of widespread opportunity t…			yes
scopus	Taenia hydatigena cysticercosis in wild boar (Sus scrofa) from southern Italy: an epidemiological and molecular survey	https://www.scopus.com/inward/record.uri?eid=2-s2.0-85091105726&doi=10.1017%2fS0031182020001559&partnerID=40&md5=498cf4d6dab0124d77e374a08997f6d1	Taenia hydatigena cysticercosis is a widespread parasitic disease of wild and domestic animals. In Europe, the increase in wild boar population may potentially contribute to the spread of this parasitic infection. To determine the occurrence of cysticerci (metacestodes) in wild boar population from southern Italy, carcasses were inspected during three hunting seasons (2016-2018). Out of 3363 wild…			yes
scopus	Relationship between wild-caught organisms for bioassays and sampling areas: Widespread serpulid early-development comparison between two distinct populations after trace element exposure	https://www.scopus.com/inward/record.uri?eid=2-s2.0-85089418152&doi=10.1016%2fj.ecoenv.2020.111094&partnerID=40&md5=fe1fd56f2ba2e145e54be08db89977cb	Previous studies suggested the suitability of the brackish-water serpulid (Ficopomatus enigmaticus) to be used as model organism for both marine and brackish waters monitoring, by the performance of sperm toxicity and larval development assays. The present study focused on larval development after the exposure of two F. enigmaticus populations (Mediterranean and Atlantic, collected in Italy and P…			no
scopus	Ascaridoid nematode larvae in wild gilthead seabream (Sparus aurata) and European seabass (Dicentrarchus labrax) caught in the Tyrrhenian Sea (Western Mediterranean Sea): a contribute towards the parasitological risk assessment on two commercially important fish species	https://www.scopus.com/inward/record.uri?eid=2-s2.0-85086721778&doi=10.1016%2fj.foodcont.2020.107377&partnerID=40&md5=7ce419eb09eff12a3730854f847caa25	Gilthead seabream (Sparus aurata) and European seabass (Dicentrarchus labrax) are among the most popular fish on the Italian and European market. The present study aimed to assess the occurrence and localization of ascaridoid nematodes in wild specimens of these two species caught in a previously not investigated area of the Tyrrhenian Sea (FAO subarea 37.1.3). Forty gilthead seabream and forty-s…			no
scopus	The initial detection of Toscana virus in phlebotomine sandflies from Turkey	https://www.scopus.com/inward/record.uri?eid=2-s2.0-85085023609&doi=10.1111%2fmve.12450&partnerID=40&md5=b92a1446ff89ae83f36b24e6e17de442	Toscana virus (TOSV) is a prominent arthropod-borne viral agent of human central nervous system infections occurring in the Mediterranean region. The main transmission route to susceptible individuals involves sandflies as vectors. Despite several reports revealing widespread TOSV activity in Turkey, vectors remained unidentified. A sandfly field survey was carried out in five provinces in Centra…			no
scopus	Phylodynamic analysis and evaluation of the balance between anthropic and environmental factors affecting IBV spreading among Italian poultry farms	https://www.scopus.com/inward/record.uri?eid=2-s2.0-85083990657&doi=10.1038%2fs41598-020-64477-4&partnerID=40&md5=1aeb6322e90972280f2c061e86b60197	Infectious bronchitis virus (IBV) control is mainly based on wide vaccine administration. Although effective, its efficacy is not absolute, the viral circulation is not prevented and some side effects cannot be denied. Despite this, the determinants of IBV epidemiology and the factors affecting its circulation are still largely unknown and poorly investigated. In the present study, 361 IBV QX (th…			no
scopus	Moving Toward Telehealth Surveillance Services for Toddlers at Risk for Autism During the COVID-19 Pandemic	https://www.scopus.com/inward/record.uri?eid=2-s2.0-85098088060&doi=10.3389%2ffpsyt.2020.565999&partnerID=40&md5=70f4fd631fa2a8465db982e6ad7046d7	Since 2016, the project “Early Bird Diagnostic Protocol for Autism Spectrum Disorders (ASD)” funded by the Italian Ministry of Health has been operative at IRCCS Fondazione Stella Maris (FSM), Pisa (IT), with the main aim of developing early age-specific diagnostic protocols by longitudinally enrolling two different populations at risk for ASD: (i) toddlers with older siblings with ASD (FR) and (…			no
scopus	Spatio-temporal distribution of aedes albopictus and culex pipiens along an urban-natural gradient in the Ventotene Island, Italy	https://www.scopus.com/inward/record.uri?eid=2-s2.0-85096046874&doi=10.3390%2fijerph17228300&partnerID=40&md5=07659257d3a1958fad4543fe445dfbde	The distribution of mosquitos and their corresponding hosts is critical in public health to determine the risk of transmission for vector-borne diseases. In this pilot study conducted in the small Mediterranean island of Ventotene, a known stopover site for migratory birds, the spatio-temporal distribution of two major mosquito vectors is analyzed from the natural to urban environment. The result…			no
scopus	First report of a severe outbreak of Aujeszky’s disease in Cattle in Sicily (Italy)	https://www.scopus.com/inward/record.uri?eid=2-s2.0-85096587232&doi=10.3390%2fpathogens9110954&partnerID=40&md5=f583733aba34fca00dce6db2a120bca0	Aujeszky’s disease in cattle is caused by Suid herpes virus 1. The natural infection has been reported worldwide in bovine species and it is related to direct and indirect contact with infected pigs, which represent the main reservoir of the virus. Here, it is reported the first documented outbreak of Aujeszky’s disease in cattle in Sicily (Italy). Severe itching and nonspecific neurological symp…			no
scopus	Snapshot study of whole genome sequences of escherichia coli from healthy companion animals, livestock, wildlife, humans and food in italy	https://www.scopus.com/inward/record.uri?eid=2-s2.0-85096050393&doi=10.3390%2fantibiotics9110782&partnerID=40&md5=7bf584f318be8b3af0d854896b9a1853	Animals, humans and food are all interconnected sources of antimicrobial resistance (AMR), allowing extensive and rapid exchange of AMR bacteria and genes. Whole genome sequencing (WGS) was used to characterize 279 Escherichia coli isolates obtained from animals (livestock, companion animals, wildlife), food and humans in Italy. E. coli predominantly belonged to commensal phylogroups B1 (46.6%) a…			no
scopus	Gonadectomy in raccoons: Anesthetic and cardiorespiratory effects of two ketamine-based pre-anesthetic protocols before sevoflurane-sufentanil	https://www.scopus.com/inward/record.uri?eid=2-s2.0-85096049644&doi=10.3390%2fani10112110&partnerID=40&md5=23d8907f46e7d3f374ed69a484abd69c	Nineteen raccoons were enrolled in this study. The aim was to evaluate and compare the quality of anesthesia and the cardiorespiratory effects following treatment with a ketamine-based combination with either dexmedetomidine (KD group) or midazolam (KM group) in raccoons undergoing ovariohysterectomy/orchiectomy. General anesthesia was maintained with sevoflurane in oxygen and sufentanil infusion…			no
scopus	Ochratoxin a levels in tissues of wild boars (Sus scrofa) from northern Italy	https://www.scopus.com/inward/record.uri?eid=2-s2.0-85096029597&doi=10.3390%2ftoxins12110706&partnerID=40&md5=d67eb218f9b918434fb68fe52cf2865a	Ochratoxin A (OTA) is a mycotoxin produced by Aspergillus and Penicillium, capable of contaminating several foodstuffs. OTA damages primarily the kidneys, and is suspected to be a carcinogenic substance, thus maximum levels for OTA in foodstuffs have been established in the EU. Italian Ministry of Health suggested a maximum level of 1 µg/kg OTA in pork meat and derived products. In this study, OT…			yes
scopus	Ecological and behavioral drivers of supplemental feeding use by roe deer capreolus capreolus in a peri-urban context	https://www.scopus.com/inward/record.uri?eid=2-s2.0-85095963886&doi=10.3390%2fani10112088&partnerID=40&md5=d2f2ddb74dbd002cf1cf849aa70cc3a0	Winter supplemental feeding of ungulates potentially alters their use of resources and ecological interactions, yet relatively little is known about the patterns of feeding sites use by target populations. We used camera traps to continuously monitor winter and spring feeding site use in a roe deer population living in a peri-urban area in Northern Italy. We combined circular statistics with gene…			no
scopus	Experimental infection of domestic geese (Anser anser var. domesticus) with H5N8 Gs/GD and H7N1 highly pathogenic avian influenza viruses	https://www.scopus.com/inward/record.uri?eid=2-s2.0-85095728543&doi=10.1080%2f03079457.2020.1809635&partnerID=40&md5=6dcaaeae74fb9937a07b7fd79155671a	Prior to the emergence of the Asian-origin H5 Goose/Guangdong/1/96 (Gs/GD) lineage, highly pathogenic avian influenza viruses (HPAIV) had rarely caused high mortalities in domestic geese. In 2016/2017 European epidemics, H5N8 Gs/GD clade 2.3.4.4 Group B produced an unprecedented number of outbreaks in waterfowl holdings. In this study, the pathogenesis of H5N8 HPAIV in comparison with H7N1 HPAIV,…			no
scopus	Geomatics and EO data to support wildlife diseases assessment at landscape level: A pilot experience to map infectious keratoconjunctivitis in chamois and phenological trends in Aosta Valley (NW Italy)	https://www.scopus.com/inward/record.uri?eid=2-s2.0-85094836357&doi=10.3390%2frs12213542&partnerID=40&md5=2bdc26b2605f8e720d2264525879e6c5	Geomatics and satellite remote sensing offer useful analysis tools for several technical-scientific fields. This work, with reference to a regional case of study, investigates remote sensing potentialities for describing relationships between environment and diseases affecting wildlife at landscape level in the light of climate change effects onto vegetation. Specifically, the infectious keratoco…			no
scopus	Surveillance of zoonotic parasites in animals involved in animal-assisted interventions (AAIS)	https://www.scopus.com/inward/record.uri?eid=2-s2.0-85094629219&doi=10.3390%2fijerph17217914&partnerID=40&md5=56db1a519558899e15629144fc89aa3e	Animal-assisted interventions (AAIs) are based on the establishment of a therapeutic relationship between animals and beneficiaries that is certain to provide positive effects, while currently, it reads as if AAIs aim at exposing stakeholders to potential risk of infection. The surveillance of zoonotic pathogens is necessary for guaranteeing common health. This study investigated the presence of …			no
scopus	Evidence of low-habitat contamination using feathers of three heron species as a biomonitor of inorganic elemental pollution	https://www.scopus.com/inward/record.uri?eid=2-s2.0-85093983708&doi=10.3390%2fijerph17217776&partnerID=40&md5=459a4d8967d664d0134a4d5897aab862	The concentration of 12 elements (As, Cd, Co, Cr, Cu, Fe, Hg, Mn, Ni, Pb, Se, and Zn) has been investigated in the feathers of three species of Ardeidae, namely the Grey Heron Ardea cinerea, the Little Egret Egretta garzetta, and the Cattle Egret Bubulcus ibis, all breeding at a colony located in the southern Padana Plain (NW Italy). This study is a first step for an evaluation of possible direct…			no
scopus	New insights into the coexistence of Contracaecum rudolphii A and Contracaecum rudolphii B (Nematoda: Anisakidae) in Phalacrocorax carbo sinensis from Sardinia: Genetic variability and phylogenetic analysis	https://www.scopus.com/inward/record.uri?eid=2-s2.0-85092293537&doi=10.1017%2fS0031182020001341&partnerID=40&md5=b69e3c3f13ff45e23d074b343275d382	Contracaecum sp. nematodes are important parasites of fish eating birds that can cause animal health problems. In the present study, specimens of Contracaecum rudolphii sensu lato, from the great cormorant Phalacrocorax carbo sinensis from Sardinia, were characterized based on morphological and molecular data. The morphological analysis allowed to identify all the fourth stage larvae (n = 1918) a…			yes
scopus	Prevalence of Huntington's disease in Southern Sardinia, Italy	https://www.scopus.com/inward/record.uri?eid=2-s2.0-85091228528&doi=10.1016%2fj.parkreldis.2020.09.011&partnerID=40&md5=ad6937e89ea79fabe857113adcf82127	Background: The frequency of Huntington's disease (HD) may vary considerably, with higher estimates in non Asian populations. In Italy, two recent studies performed in Ferrara county and Molise provided different prevalence estimates, varying from 4.2 × 105 to 10.8 × 105. Here we present a study performed in the Southern part of Sardinia, a large Italian mediterranean island that is considered a …			no
scopus	Occurrence of microplastics in pellets from the common kingfisher (Alcedo atthis) along the Ticino River, North Italy	https://www.scopus.com/inward/record.uri?eid=2-s2.0-85088285589&doi=10.1007%2fs11356-020-10163-x&partnerID=40&md5=264dd334b82b07b3b671508ca1304dd3	Previous research has reported avian plastic ingestion in marine bird species. Yet, while research attention on plastic pollution is shifting from marine to freshwater ecosystems, very few information on plastic ingestion is available for freshwater birds. Here, we examined the presence of microplastic in regurgitated pellets of the common kingfisher (Alcedo atthis) collected along the Ticino Riv…			no
scopus	Did Syrian refugees increase the rate of measles in Turkey?	https://www.scopus.com/inward/record.uri?eid=2-s2.0-85085769975&doi=10.1016%2fj.tmaid.2020.101744&partnerID=40&md5=f00144af768fa378ba9b06f20128d6e1				no
scopus	Genotyping and Antibiotic Resistance Traits in Campylobacter jejuni and coli From Pigs and Wild Boars in Italy	https://www.scopus.com/inward/record.uri?eid=2-s2.0-85094665105&doi=10.3389%2ffcimb.2020.592512&partnerID=40&md5=9bde5079ffb71c4c26f2817d912429f6	The present study investigated the genomic constitution and antimicrobial resistance (AMR) of 238 Campylobacter from pigs and wild boars in Italy between 2012 and 2019. Campylobacter strains were genotyped using multilocus sequence typing (MLST) and whole genome MLST (wgMLST), screened for antimicrobial resistance genes, and tested for phenotypic susceptibility to six different antibiotics. C. co…			yes
scopus	Towards integrated surveillance-response systems for the prevention of future pandemics	https://www.scopus.com/inward/record.uri?eid=2-s2.0-85092319794&doi=10.1186%2fs40249-020-00757-5&partnerID=40&md5=723bf24a47d770e12562c086233a6329	Most human pathogens originate from non-human hosts and certain pathogens persist in animal reservoirs. The transmission of such pathogens to humans may lead to self-sustaining chains of transmission. These pathogens represent the highest risk for future pandemics. For their prevention, the transmission over the species barrier-although rare-should, by all means, be avoided. In the current COVID-…			no
scopus	Analysis of Eurasian Stone curlew (Burhinus oedicnemus) microbial flora reveals the presence of multi-drug resistant pathogens in agro-pastoral areas of Sicily (Italy)	https://www.scopus.com/inward/record.uri?eid=2-s2.0-85094566530&doi=10.1016%2fj.heliyon.2020.e05401&partnerID=40&md5=d4aef344c63c5ef44d5e605116af2391	Microbiology			no
scopus	Size, demography, ownership profiles, and identification rate of the owned dog population in central Italy	https://www.scopus.com/inward/record.uri?eid=2-s2.0-85092801218&doi=10.1371%2fjournal.pone.0240551&partnerID=40&md5=e814a5163cc84612b4d03a7214c15045	The One Health paradigm recognizes that information on infectious diseases, zoonosis and related predictors in animal populations is essential. Pets live in close contact with humans and interact with wild animals, but the lack of reliable information on pet population size, demography and ownership profiles is a constant worldwide. Reliable data must be made available in order to address proper …			no
scopus	A Multicenter Proposal for a Fast Tool To Screen Biosecure Chicken Flocks for the Foodborne Pathogen Campylobacter	https://www.scopus.com/inward/record.uri?eid=2-s2.0-85092682418&doi=10.1128%2fAEM.01051-20&partnerID=40&md5=8a9df3a83bc0be94fe7648e7e5e7a66c	The present multicenter study aimed at assessing the performance of air sampling as a novel method for monitoring Campylobacter in biosecure poultry farms. We compared, using a harmonized procedure, the bacteriological isolation protocol (ISO 10272-1:2017) and a real-time PCR method used on air filter samples. Air samples and boot swabs were collected from 62 biosecure ﬂocks from five European co…			no
scopus	Phylogenetic analysis and epidemiological history of Hepatitis E virus 3f and 3c in swine and wild boar, Italy	https://www.scopus.com/inward/record.uri?eid=2-s2.0-85092515861&doi=10.1016%2fj.heliyon.2020.e05110&partnerID=40&md5=cfb5c54289b540ccdeb17711f0189d6a	Background: Hepatitis E virus (HEV) genotype 3 has a worldwide distribution. The food-borne transmission of HEV associated with the consumption of products derived from domestic pig, wild boar has been reported in various countries. In this study the genetic diversity, evolutionary rates of HEV 3f, 3c among swine and wild boar in Italy were estimated. Methods: Sampling was performed on a wild boa…			yes
scopus	Estimating the net return of a remote calving alarm system in a dairy farm	https://www.scopus.com/inward/record.uri?eid=2-s2.0-85088961868&doi=10.3168%2fjds.2020-18253&partnerID=40&md5=ec5b2a27d14b2a6b19e7bcf6305b598b	The aim of the study was to evaluate the net return of the implementation of a remote calving monitoring system for obstetrical and neonatal assistance on the herd economy in a dairy farm model. A total of 680 parturitions over a 7-yr period were evaluated. Age at first calving was restricted from 23 to 27 mo for primiparous cows to be included. Among groups of cows that were ready to calve in a …			no
scopus	Genetic Creutzfeldt-Jakob disease in Sardinia: a case series linked to the PRNP R208H mutation due to a single founder effect	https://www.scopus.com/inward/record.uri?eid=2-s2.0-85085367582&doi=10.1007%2fs10048-020-00618-1&partnerID=40&md5=5673dc92c4c7331d969b044215c12f9d	In genetic prion diseases (gPrD), five genetic variants (E200K, V210I, V180I, P102L, and D178N) are responsible for about 85% of cases. The R208H is one of the several additional rare mutations and to date, only 16 cases carrying this mutation have been reported worldwide. To describe the phenotypic features of 5 affected patients belonging to apparently unrelated Sardinian (Italian) families wit…			no
scopus	Evaluation of SARS-CoV-2 neutralizing antibodies using a CPE-based colorimetric live virus micro-neutralization assay in human serum samples	https://www.scopus.com/inward/record.uri?eid=2-s2.0-85084617262&doi=10.1002%2fjmv.25986&partnerID=40&md5=7ad3f7af5ce50e52183df459d85122ef	The micro-neutralization assay is a fundamental test in virology, immunology, vaccine assessment, and epidemiology studies. Since the SARS-CoV-2 outbreak at the end of December 2019 in China, it has become extremely important to have well-established and validated diagnostic and serological assays for this new emerging virus. Here, we present a micro-neutralization assay with the use of SARS-CoV-…			no
scopus	Two waves of canine distemper virus showing different spatio-temporal dynamics in Alpine wildlife (2006–2018)	https://www.scopus.com/inward/record.uri?eid=2-s2.0-85084439307&doi=10.1016%2fj.meegid.2020.104359&partnerID=40&md5=38a1ab6459639a3ed9e56c2c153fe2df	Canine distemper virus (CDV) represents an important threat for both wild and domestic carnivores. Since 2006, the North-Eastern regions in Italy have been experiencing severe and widespread recurring outbreaks of CDV affecting the wild carnivore population. In this study we performed an extensive phylogeographic analysis of CDV strains belonging to the Wildlife-Europe genetic group identified be…			yes
scopus	Dirofilaria immitis in wolves recolonizing northern Italy: are wolves competent hosts?	https://www.scopus.com/inward/record.uri?eid=2-s2.0-85091586821&doi=10.1186%2fs13071-020-04353-2&partnerID=40&md5=602a18a04968e54b36cb4677b47452a7	Background: Wild carnivores such as the grey wolf (Canis lupus), red fox (Vulpes vulpes) and golden jackal (Canis aureus) are recognized hosts of Dirofilaria immitis. However, few studies have focused on their actual role in the epidemiology of heartworm infection. This study describes the prevalence and distribution of D. immitis in wolves in a heartworm-endemic area in northern Italy where wolv…		embryogram	no
scopus	Pathobiology of the highly pathogenic avian influenza viruses H7N1 and H5N8 in different chicken breeds and role of Mx 2032 G/A polymorphism in infection outcome	https://www.scopus.com/inward/record.uri?eid=2-s2.0-85090816879&doi=10.1186%2fs13567-020-00835-4&partnerID=40&md5=cfb49ae3e29b2d90baddb85ec38fca3a	Chickens are highly susceptible to highly pathogenic avian influenza viruses (HPAIVs). However, the severity of infection varies depending of the viral strain and the genetic background of the host. In this study, we evaluated the pathogenesis of two HPAIVs (H7N1 and H5N8) and assessed the susceptibility to the infection of local and commercial chicken breeds from Spain. Eight chicken breeds were…			no
scopus	Wildlife Ungulate Rescue and Emergency Services in the Pisa Area (Tuscany, Italy): Evaluation of a 9-Years Period (2010–2018)	https://www.scopus.com/inward/record.uri?eid=2-s2.0-85091460917&doi=10.3389%2ffvets.2020.00626&partnerID=40&md5=e2a8a5f8d666718a8d8255002b4c897e	Background: We analyzed the clinical data of wildlife ungulates admitted for emergency care to the Veterinary Teaching Hospital (VTH), Department of Veterinary Medicine, University of Pisa over a 9-years period. Methods: Clinical data of all the wildlife ungulates admitted to the VTH were recorded. Blood samples were also taken from the animals for hematological and biochemical analysis. An asses…			no
scopus	Acoustic analysis of wolf howls recorded in Apennine areas with different vegetation covers	https://www.scopus.com/inward/record.uri?eid=2-s2.0-85083799557&doi=10.1080%2f03949370.2020.1746403&partnerID=40&md5=823e05eb7ef070160eb8c5f6afd08183	In animal communication, acoustic signals can be used to census individuals as well as groups of individuals of the same species. The wolf (Canis lupus) is a protected species in Europe, and the study of its vocalizations may furnish information about its spatial distribution, reproductive success, and social behaviour. This study was conducted in seven locations of the Tuscan Apennines over 2 ye…			no
scopus	COVID-19 pandemic and meat supply chain. An eco-systemic view on the organization of contemporary societies [Pandemia e filiera della carne. Uno sguardo ecosistemico sull’organizzazione delle società contemporanee]	https://www.scopus.com/inward/record.uri?eid=2-s2.0-85099998984&doi=10.19191%2fEP20.5-6.S2.098&partnerID=40&md5=87df7dd7ff75ccd55e0cc38bf396d747				no
scopus	Predicting WNV circulation in Italy using earth observation data and extreme gradient boosting model	https://www.scopus.com/inward/record.uri?eid=2-s2.0-85092327372&doi=10.3390%2fRS12183064&partnerID=40&md5=5f5916645a7b7348ff65b2173b9b36b5	West Nile Disease (WND) is one of the most spread zoonosis in Italy and Europe caused by a vector-borne virus. Its transmission cycle is well understood, with birds acting as the primary hosts and mosquito vectors transmitting the virus to other birds, while humans and horses are occasional dead-end hosts. Identifying suitable environmental conditions across large areas containing multiple specie…			no
scopus	Mathematical approach to estimating the main epidemiological parameters of African swine fever in wild boar	https://www.scopus.com/inward/record.uri?eid=2-s2.0-85090822957&doi=10.3390%2fvaccines8030521&partnerID=40&md5=e60a26273ef05a7a01cc23bfd516b238	African swine fever (ASF) severely threatens the swine industry worldwide, given its spread and the absence of an available licensed vaccine, and has caused severe economic losses. Its persistence in wild boar (WB), longer than in domestic pig farms, and the knowledge gaps in ASF epidemiology hinder ASF virus (ASFV) eradication. Even in areas where disease is effectively controlled and ASFV is no…			yes
scopus	Epidemiology of usutu virus: The european scenario	https://www.scopus.com/inward/record.uri?eid=2-s2.0-85089854082&doi=10.3390%2fpathogens9090699&partnerID=40&md5=92be1071ccb8c30ca83b30183ad88639	Usutu virus (USUV) is an emerging arbovirus isolated in 1959 (Usutu River, Swaziland). Previously restricted to sub-Saharan Africa, the virus was introduced in Europe in 1996. While the USUV has received little attention in Africa, the virus emergence has prompted numerous studies with robust epidemiological surveillance programs in Europe. The natural transmission cycle of USUV involves mosquito…			no
scopus	Human-animal relationship dysfunction: A case study of animal hoarding in italy	https://www.scopus.com/inward/record.uri?eid=2-s2.0-85089832700&doi=10.3390%2fani10091501&partnerID=40&md5=049493afcec1f5a81b1dd10ec5e1510f	“Animal hoarding” or “compulsive hoarding of animals” is a psychiatric disease, which has important social implications and a profound influence on animal welfare. To date, this phenomenon has been little investigated and largely unexplored. The present study aims to systematically describe a case of animal hoarding, which remains unresolved. The report refers to a case of a woman suffering from …			no
scopus	Hepatozoon canis in hunting dogs from Southern Italy: distribution and risk factors	https://www.scopus.com/inward/record.uri?eid=2-s2.0-85088695608&doi=10.1007%2fs00436-020-06820-2&partnerID=40&md5=33b0fd53605ff3e2bf12124b89456ae9	Hepatozoon canis is a hemoprotozoan organism that infects domestic and wild carnivores throughout much of Europe. The parasite is mainly transmitted through the ingestion of infected ticks containing mature oocysts. The aims of the present survey were to determine the prevalence of H. canis in hunting dogs living in Southern Italy and to assess potential infection risk factors. DNA extracted from…			yes
scopus	Assessing the dynamics of hybridization through a matrix modelling approach	https://www.scopus.com/inward/record.uri?eid=2-s2.0-85086701934&doi=10.1016%2fj.ecolmodel.2020.109120&partnerID=40&md5=51f25d5abe348dc37387dc0ec474d096	Hybridization affects the evolution and conservation status of species and populations. Because the dynamics of hybridization is driven by reproduction and survival of parental and admixed individuals, demographic modelling is a valuable tool to assess the effects of hybridization on population viability, e.g., under different management scenarios. While matrix models have been used to assess the…			no
scopus	Bullying involvement and self-reported mental health in elementary school children across Europe	https://www.scopus.com/inward/record.uri?eid=2-s2.0-85086649362&doi=10.1016%2fj.chiabu.2020.104601&partnerID=40&md5=6801c4021de9a21e62d80d1407ee83f3	Background: Bullying behavior is recognized internationally as a serious issue associated with mental health and functioning problems among children. Objective: The present study sought to determine the associations between bullying involvement and self-reported mental health among elementary school children across seven European countries. Participants and setting: The School Children Mental Hea…			no
scopus	Ticks climb the mountains: Ixodid tick infestation and infection by tick-borne pathogens in the Western Alps	https://www.scopus.com/inward/record.uri?eid=2-s2.0-85086451668&doi=10.1016%2fj.ttbdis.2020.101489&partnerID=40&md5=770ed247ee2fa81a53503da1356d5674	In mountain areas of northwestern Italy, ticks were rarely collected in the past. In recent years, a marked increase in tick abundance has been observed in several Alpine valleys, together with more frequent reports of Lyme borreliosis. We then carried out a four-year study to assess the distribution and abundance of ticks and transmitted pathogens and determine their altitudinal limit in a natur…			yes
scopus	Retreatment With Anti-EGFR Antibodies in Metastatic Colorectal Cancer Patients: A Multi-institutional Analysis	https://www.scopus.com/inward/record.uri?eid=2-s2.0-85085345351&doi=10.1016%2fj.clcc.2020.03.009&partnerID=40&md5=f8cbd12f46faf59bf554f6fb262d8340	Background: On the basis of retrospective analyses and phase 2 studies, metastatic colorectal cancer patients whose disease responded to a first-line regimen containing an anti–epidermal growth factor receptor (EGFR) agent may experience benefit from anti-EGFR readministration in later therapy lines. While the analysis of circulating tumor DNA seems a promising tool to select the best candidates …			no
scopus	Circulation of pantropic canine coronavirus in autochthonous and imported dogs, Italy	https://www.scopus.com/inward/record.uri?eid=2-s2.0-85082928381&doi=10.1111%2ftbed.13542&partnerID=40&md5=a47965311c39b964e49471819ee4d797	Canine coronavirus (CCoV) strains with the ability to spread to internal organs, also known as pantropic CCoVs (pCCoVs), have been detected in domestic dogs and wild carnivores. Our study focused on the detection and molecular characterization of pCCoV strains circulating in Italy during the period 2014–2017 in autochthonous dogs, in dogs imported from eastern Europe or illegally imported from an…			no
scopus	Wild rats as urban detectives for latent sources of asbestos contamination	https://www.scopus.com/inward/record.uri?eid=2-s2.0-85084042385&doi=10.1016%2fj.scitotenv.2020.138925&partnerID=40&md5=dca343cda31174ba8ca935396cc9bc5a	Based on a large body of evidence asbestos minerals have been classified as carcinogens. Despite the Italian ban on asbestos in 1992 and the subsequent remediation activities, latent sources of contamination may still represent a hazard where asbestos were particularly used. Using wild rats as sentinel animals, this study aimed at uncovering sites with the greatest potential for non-occupational …			no
scopus	Landslide susceptibility assessment of wildfire burnt areas through earth-observation techniques and a machine learning-based approach	https://www.scopus.com/inward/record.uri?eid=2-s2.0-85089851199&doi=10.3390%2fRS12152505&partnerID=40&md5=5ba7202a75af1a29cee1c565e94c792e	Climate change has increased the likelihood of the occurrence of disasters like wildfires, floods, storms, and landslides worldwide in the last years. Weather conditions change continuously and rapidly, and wildfires are occurring repeatedly and diffusing with higher intensity. The burnt catchments are known, in many parts of the world, as one of the main sensitive areas to debris flows character…			no
scopus	Prevalence and spectrum of brca germline variants in central Italian high risk or familial breast/ovarian cancer patients: A monocentric study	https://www.scopus.com/inward/record.uri?eid=2-s2.0-85089641952&doi=10.3390%2fgenes11080925&partnerID=40&md5=6f556fa99ad301582bbd938cf35210da	Hereditary breast and ovarian cancers are mainly linked to variants in BRCA1/2 genes. Recently, data has shown that identification of BRCA variants has an immediate impact not only in cancer prevention but also in targeted therapeutic approaches. This prospective observational study characterized the overall germline BRCA variant and variant of uncertain significance (VUS) frequency and spectrum …			no
scopus	Surveillance and habitat diversity affect European brown hare (Lepus europaeus) density in protected breeding areas	https://www.scopus.com/inward/record.uri?eid=2-s2.0-85088151363&doi=10.1007%2fs10344-020-01405-x&partnerID=40&md5=ee03c44dbf27d314ba83af132ffe2eef	The European brown hare (Lepus europaeus) is an important game species throughout Europe. In Italy, for preventing the introduction of allochthonous strains, the management of brown hare populations has focused on the establishment of small protected areas (ZRCs), appositely managed for disposing of wild-born hares for restocking hunting territories. We investigated the effects of both land cover…			yes
scopus	Impact of Endocrine Disruptors on Vitellogenin Concentrations in Wild Brown Trout (Salmo trutta trutta)	https://www.scopus.com/inward/record.uri?eid=2-s2.0-85086865674&doi=10.1007%2fs00128-020-02916-8&partnerID=40&md5=851be37308523e979990a0c0815503c1	The adverse effects of endocrine disruptors (EDs) on aquatic wildlife and human health represent a current issue of high public concern. Substantial knowledge of the level of estrogenic EDs in fish has accumulated from field surveys. For this purpose, a survey of wild brown trout (Salmo trutta trutta) was carried out to assess the incidence of EDs in the feral fish population living in the Liri r…			no
scopus	Phytotoxic effects of Salvia rosmarinus essential oil on Acacia saligna seedling growth	https://www.scopus.com/inward/record.uri?eid=2-s2.0-85086470755&doi=10.1016%2fj.flora.2020.151639&partnerID=40&md5=0a6701b38c7677a02f99c9ee9ad8c42c	Using essential oils (EOs) to suppress unwanted species at the seedling stage is a promising way to decrease the use of synthetic herbicides and thus protect native plant diversity. We verified the effects of rosemary (Salvia rosmarinus) EOs at different concentrations on the growth and mortality of seedlings of the invasive alien species Acacia saligna derived from seeds collected at four wild p…			no
scopus	Effects of a new waste collection policy on the population of yellow-legged gulls, Larus michahellis, in the historic centre of Venice (Italy)	https://www.scopus.com/inward/record.uri?eid=2-s2.0-85085995407&doi=10.1007%2fs10344-020-01384-z&partnerID=40&md5=22ade018a78ba5daf7a5563438b0f049	Urban sprawl represents one of the most critical threats to biodiversity leading to the decline of rare and specialist species and the proliferation of a few dominant generalist ones. Among the winners there is the yellow-legged gull, Larus michahellis, which has recently colonised towns, nesting on the roofs of buildings and feeding on urban waste by spreading the contents of garbage bags on the…			no
scopus	Genetic diversity of Grapevine rupestris stem pitting-associated virus isolates from Tunisian grapevine germplasm	https://www.scopus.com/inward/record.uri?eid=2-s2.0-85083844216&doi=10.1111%2fppa.13183&partnerID=40&md5=0626a99b54ec8ddc31db2c33139fa897	Grapevine rupestris stem pitting-associated virus (GRSPaV) is one of the most widespread grapevine viruses and is transmitted mainly by grafting. GRSPaV presence was tested in 487 samples representative of the Tunisian grapevine germplasm (including autochthonous, table, wine, wild grape, and rootstock varieties) from different Tunisian regions. GRSPaV infection was detected in 51.3% of samples f…			no
scopus	Mixed Pyrus pyraster and Sorbus torminalis plantations including companion species enhance high-quality timber production	https://www.scopus.com/inward/record.uri?eid=2-s2.0-85083219977&doi=10.1007%2fs10342-020-01278-4&partnerID=40&md5=7fdde85f6e592f107e2dbda97892c829	Wild pear (Pyrus pyraster (L.) Burgsd.) (P) and wild service tree (Sorbus torminalis (L.) Crantz) (S) are sporadic European tree species that are valued for their high-quality timber production. Although mixed plantations including companion species enhance timber quality of several trees, the performance of the association of P and S is not well known. The objective of this study was to assess g…			no
scopus	Genetic diversity of Echinococcus granulosus sensu stricto in Sardinia (Italy)	https://www.scopus.com/inward/record.uri?eid=2-s2.0-85082795058&doi=10.1016%2fj.parint.2020.102120&partnerID=40&md5=c3400a4b60d56d4b27aa27c282fc17ae	Cystic echinococcosis (CE) is a severe parasitic zoonosis caused by the metacestode of the tapeworm Echinococcus granulosus sensu lato (s.l.). The disease has a global distribution representing a significant public health concern. Based on mitochondrial DNA analysis E. granulosus s.l. has been subdivided into five species: E. granulosus sensu stricto (s.s.) (G1, G3 genotype), E. equinus (G4 genot…			yes
scopus	Zoonotic and vector-borne pathogens in tigers from a wildlife safari park, Italy	https://www.scopus.com/inward/record.uri?eid=2-s2.0-85082746468&doi=10.1016%2fj.ijppaw.2020.03.006&partnerID=40&md5=6e6b5671c1a1698998ab1407631d462b	Infectious diseases by pathogens, including those of zoonotic concern, may act as a primary or contributory cause of threat to wildlife conservation and may represent a risk for human health, mainly for people working at, or visiting the zoological parks. Given the paucity of data on pathogens infecting wild tigers, we investigated the occurrence of infectious agents in this animal species, with …			no
scopus	Spatial distribution of levoglucosan and alternative biomass burning tracers in atmospheric aerosols, in an urban and industrial hot-spot of Central Italy,	https://www.scopus.com/inward/record.uri?eid=2-s2.0-85079318754&doi=10.1016%2fj.atmosres.2020.104904&partnerID=40&md5=2edeeb20bceb6bc4c74378357110fd36	Domestic biomass heating and wildfires strongly affect particulate matter (PM) concentration in the atmosphere. The individuation of alternative chemical tracers may provide a valuable tool to apportion different possible contributions to biomass burning. In this study, we used a new experimental procedure, based on high spatial resolution analyses of PM10, to assess the spatial distribution of l…			no
scopus	Seroprevalence of hepatitis e virus in forestry workers from trentino-alto adige region (Northern Italy)	https://www.scopus.com/inward/record.uri?eid=2-s2.0-85087950724&doi=10.3390%2fpathogens9070568&partnerID=40&md5=f79f36bd1f572a62a61b87cf8ddb5a98	People with some occupational or recreational activities, such as hunters and veterinarians, may have increased risk to be infected by the hepatitis E virus (HEV). The aim of the present study was to establish whether forestry workers could be considered at a higher risk of HEV infection than a control group. One hundred and fifty sera from forestry workers and a control group of 85 sera were ana…			no
scopus	Situational analysis and trend of COVID-19 virus in India	https://www.scopus.com/inward/record.uri?eid=2-s2.0-85088303417&doi=10.24321%2f0019.5138.202017&partnerID=40&md5=efdee1f0c88b5e6737a3622be8d837b4	COVID-19 virus has emerged a serious threat to the universe engulfing lakhs of human lives across the world. This is in the form of very unique and virulent deadly disaster on the earth spreading disease so fast being contagious in nature that it has given no time to medical professional to think and prepare to fight against this deadly disease. Loss of heavy lives in the world can not be forgott…			no
scopus	Wild micromammals as bioindicators of antibiotic resistance in ecopathology in Northern Italy	https://www.scopus.com/inward/record.uri?eid=2-s2.0-85087914829&doi=10.3390%2fani10071184&partnerID=40&md5=0a1c424dd81671723ea14c706458a9df	Antimicrobial resistance (AMR) is an increasing threat to human health and an important issue also in the natural environment. For this study, an ecopathological approach was applied to the monitoring of the antimicrobial resistance in the province of Parma, Northern Italy. Fourteen monitoring sites and seventy-four faecal samples from four species of wild micromammals (Apodemus sylvaticus, Micro…			no
scopus	Prevalence of chlamydiaceae and tetracycline resistance genes in wild boars of Central Europe	https://www.scopus.com/inward/record.uri?eid=2-s2.0-85087550817&doi=10.7589%2f2019-11-275&partnerID=40&md5=31340a31d44cdfe966678bbb346ef136	Our aim was to investigate the occurrence and distribution of Chlamydia suis and other Chlamydiaceae in the wild boar (Sus scrofa) population of Switzerland and Northern Italy and the detection of tetracycline resistance genes by PCR. We collected a total of 471 conjunctival swabs (n¼292), rectal swabs (n¼147), and lung tissue samples (n¼32) belonging to 292 wild boars. The prevalence of Chlamydi…			yes
scopus	Trace element bioaccumulation in stone curlew (Burhinus oedicnemus, linnaeus, 1758): A case study from Sicily (Italy)	https://www.scopus.com/inward/record.uri?eid=2-s2.0-85087407733&doi=10.3390%2fijms21134597&partnerID=40&md5=5b4757379964d1ca88452a8170a55b18	The study aimed to highlight the degree of trace element contamination along three sites of Sicily: the Magnisi peninsula (MP), located in proximity to the Augusta–Priolo–Melilli petrochemical plant			no
scopus	Sound features and vocal rhythms as a proxy for locating the spawning ground of Sciaena umbra in the wild	https://www.scopus.com/inward/record.uri?eid=2-s2.0-85085710203&doi=10.1002%2faqc.3340&partnerID=40&md5=c1fb5ae1ef629619caefbef47d4f1afb	1.The brown meagre (Sciaena umbra) is a demersal sciaenid fish recognized as indicative of good environmental quality and is defined as an umbrella species for the ecological community of rocky coastal habitats. Sciaena umbra is classified as a Vulnerable fish species by the International Union for Conservation of Nature (IUCN) and knowledge on the distribution of its spawning habitats is essenti…			no
scopus	Laboratory findings on the health status of the endemic rock-partridge (Alectoris graeca whitakeri) population during a two-year conservation programme in Sicily	https://www.scopus.com/inward/record.uri?eid=2-s2.0-85087644187&doi=10.1136%2fvetreccr-2020-001100&partnerID=40&md5=2a578f2b56fc92cbf07c6e0936ddda9b	Sicily (Italy) hosts an 'endangered', endemic population of Alectoris graeca whitakeri, commonly known as Sicilian Rock Partridge. An EU-funded Life Natura 2000 project has been founded, involving Istituto Zooprofilattico Sperimentale of Sicily for veterinary aspects: A total of 15 Sicilian Rock Partridge found dead were collected, identified and processed by postmortem examination and laboratory…			no
scopus	Effects of twenty years of ungulate browsing on forest regeneration at Paneveggio reserve, Italy	https://www.scopus.com/inward/record.uri?eid=2-s2.0-85087479224&doi=10.3390%2fF11060612&partnerID=40&md5=6c89e0977d513e1c6681ca87fcc4ba72	Forest ecosystems are threatened by different natural disturbances. Among them, the irruption of large herbivores represents one of the most alarming issues. Several local-scale studies have been carried out to clarify the mechanisms governing ungulate-forest interactions, to understand the effect of wild ungulates overabundance, and to apply conservation plans. However, information at large scal…			no
scopus	Effects of temperature rise on multi-taxa distributions in mountain ecosystems	https://www.scopus.com/inward/record.uri?eid=2-s2.0-85087442334&doi=10.3390%2fD12060210&partnerID=40&md5=4bd457d37488d5737e86ead19c879123	Mountain biodiversity is associated with rare and fragile biota that are highly sensitive to climate change. To estimate the vulnerability of biodiversity to temperature rise, long-term field data are crucial. Species distribution models are an essential tool, in particular for invertebrates, for which detailed information on spatial and temporal distributions is largely missing. We applied prese…			no
scopus	First occurrence of eustrongylides spp. (nematoda: Dioctophymatidae) in a subalpine lake in Northwest Italy: New data on distribution and host range	https://www.scopus.com/inward/record.uri?eid=2-s2.0-85086525326&doi=10.3390%2fijerph17114171&partnerID=40&md5=8aacf445b2699f5bc897f6c556bb5030	The genus Eustrongylides includes nematodes that infect fish species and fish-eating birds inhabiting freshwater ecosystems. Nematodes belonging to the genus Eustrongylides are potentially pathogenic for humans			no
scopus	Lack of porcine circovirus 4 genome detection in pig samples from Italy and Spain	https://www.scopus.com/inward/record.uri?eid=2-s2.0-85085843516&doi=10.3390%2fpathogens9060433&partnerID=40&md5=44de367cc5260c50af6e8605d615942d	The genus Circovirus includes several species and mostly causes asymptomatic infections. Porcine circovirus 2 (PCV-2) and, with increasing evidence, Porcine circovirus 3 (PCV-3), have been associated with different clinical conditions all over the world. In 2019, a new porcine circovirus (PCV-4) was identified from diseased animals in China. Because of the lessons learned from PCV-2 and PCV-3, it…			no
scopus	Haemoparasites in red-legged partridge (Alectoris rufa): first record of Haemoproteus sp. in Italy?	https://www.scopus.com/inward/record.uri?eid=2-s2.0-85082769594&doi=10.1007%2fs12639-020-01211-x&partnerID=40&md5=448692300eed840f65de3cad681b0eca	During a health survey in the Province of Alessandria (NW Italy) 267 free ranging red-legged partridge (Alectoris rufa			no
scopus	Crested Porcupine (Hystrix cristata L.): A New Potential Host for Pathogenic Leptospira Among Semi-Fossorial Mammals	https://www.scopus.com/inward/record.uri?eid=2-s2.0-85081939267&doi=10.1016%2fj.cimid.2020.101472&partnerID=40&md5=843743db000728260aec11d9de268999	Wildlife plays a pivot role in the epidemiology of leptospirosis and rodents have a reservoir function for several Leptospira serogroups. The crested porcupine is the largest rodent of the Italian fauna and shares the same environment with red foxes, badgers, coypus and wild boars that are known to be infected by Leptospira. Between 2018 and 2019 the seroprevalence of Leptospira in crested porcup…			no
scopus	Frequency and distribution of polyQ disease intermediate-length repeat alleles in healthy Italian population	https://www.scopus.com/inward/record.uri?eid=2-s2.0-85078630562&doi=10.1007%2fs10072-019-04233-3&partnerID=40&md5=96b415481efc2a9ca974925fbe05b854	Background: Huntington disease (HD) and spinocerebellar ataxia type 1-2-17 (SCA1-2-17) are adult-onset autosomal dominant diseases, caused by triplet repeat expansions in the HTT, ATXN1, ATXN2, and TBP genes. Alleles with a repeat number just below the pathological threshold are associated with reduced penetrance and meiotic instability and are defined as intermediate alleles (IAs). Objectives: W…			no
scopus	Inter-annual variability of the effects of intrinsic and extrinsic drivers affecting West Nile virus vector Culex pipiens population dynamics in northeastern Italy	https://www.scopus.com/inward/record.uri?eid=2-s2.0-85085612126&doi=10.1186%2fs13071-020-04143-w&partnerID=40&md5=836543aedc1d23c2583d0cbe5beda3b0	Background: Vector-borne infectious diseases (VBDs) represent a major public health concern worldwide. Among VBDs, West Nile virus (WNV) showed an increasingly wider spread in temperate regions of Europe, including Italy. During the last decade, WNV outbreaks have been recurrently reported in mosquitoes, horses, wild birds, and humans, showing great variability in the temporal and spatial distrib…			no
scopus	Toxoplasma gondii in the Eurasian kestrel (Falco tinnunculus) in northern Italy	https://www.scopus.com/inward/record.uri?eid=2-s2.0-85084964402&doi=10.1186%2fs13071-020-04134-x&partnerID=40&md5=ad4ab4e7873594e2c744d9efa587651b	Background: Identifying factors that sustain parasite transmission is important for understanding their spread and emergence, including how changes in biodiversity may affect parasite prevalence and spread. Toxoplasma gondii is a protozoan parasite infecting humans and animals. Birds can acquire T. gondii infection through ingestion either of oocysts from the ground or of tissue cysts present in …			no
scopus	West Nile virus in Europe: After action reviews of preparedness and response to the 2018 transmission season in Italy, Slovenia, Serbia and Greece	https://www.scopus.com/inward/record.uri?eid=2-s2.0-85084882768&doi=10.1186%2fs12992-020-00568-1&partnerID=40&md5=725b2b6bc0ea28523c2ec9e1c69275a6	Background: After Action Reviews (AAR) with a One Health perspective were performed in Slovenia, Italy, Serbia and Greece following a severe West Nile virus (WNV) transmission season in 2018. A protocol combining traditional techniques and organizational process analysis was developed and then implemented in each country. Results: In 2018, response to the unusually intense transmission season of …			no
scopus	Healthcare workers & SARS-CoV-2 infection in India: A case-control investigation in the time of COVID-19	https://www.scopus.com/inward/record.uri?eid=2-s2.0-85087471724&doi=10.4103%2fijmr.IJMR_2234_20&partnerID=40&md5=49fb35f8afed9cda11d0bf4c2e586b06	Background &amp			no																																			2020. doi:10.1101/2020.04.20.20072470. Legido-Quigley H, Mateos-García JT, Campos VR, Gea-Sánchez M, Muntaner C, McKee M. The resilience of the Spanish health system against the COVID-19 pandemic. Lancet Public Health 2020	5 : e251-2. Richens J, Imrie J, Copas A. Condoms and seat belts: The parallels and the lessons. Lancet 2000	355 : 400-3. Adams J. Risk, 1st ed. London: Routledge, Taylor &amp	Fransis Group	1995. Available from: http://www.john-adams.co.uk/wp-content/uploads/2017/01/RISK-BOOK.pdf""&gt	http://www.john-adams.co.uk/wp-content/uploads/2017/01/RISK-BOOK.pdf, accessed on May 28, 2020. Wilde GJS. Target risk: Dealing with the danger of death, disease and damage in everyday decisions. Toronto, ON, Canada: Castor &amp	Columba	1994. © 2020 Wolters Kluwer Medknow Publications. All rights reserved."
scopus	Retrospective spatial analysis for African swine fever in endemic areas to assess interactions between susceptible host populations	https://www.scopus.com/inward/record.uri?eid=2-s2.0-85085905698&doi=10.1371%2fjournal.pone.0233473&partnerID=40&md5=4f141f640e7e0eef12b022e67fbf7a9e	African Swine Fever (ASF) is one of the most complex and significant diseases from a sanitary-economic perspective currently affecting the world's swine-farming industry. ASF has been endemic in Sardinia (Italy) since 1978, and several control and eradication programmes have met with limited success. In this traditional ASF endemic area, there are three susceptible host populations for this virus…		brado	no
scopus	Prevalence of flavescence Dorée phytoplasmainfected scaphoideus titanus in different vineyard agroecosystems of northwestern Italy	https://www.scopus.com/inward/record.uri?eid=2-s2.0-85085874796&doi=10.3390%2finsects11050301&partnerID=40&md5=cf1357277ba1d7357c1259858773aebc	Quantitative estimates of vector populations and their infectivity in the wild and in cultivated compartments of agroecosystems have been carried out to elucidate the role of the wild compartment in the epidemiology of Flavescence dorée (FD). Seven sites were selected for the investigations in the Piedmont Region of Italy. They were characterized by a high variety of agricultural and ecological l…			no
scopus	Detection of porcine circovirus 3 in wildlife species in Spain	https://www.scopus.com/inward/record.uri?eid=2-s2.0-85084929312&doi=10.3390%2fpathogens9050341&partnerID=40&md5=3006cf4fcae9593c8e1cb7daf9104f8a	Porcine circovirus 3 (PCV-3) is the third member of the family Circoviridae, genus Circovirus, able to infect swine. A high prevalence of viral DNA has been recorded in wild boars. Recently, PCV-3 DNA was identified in Italian wild ruminants. Based on these previous results, this study assessed the frequency of PCV-3 DNA detection in free-ranging ruminants and Lagomorpha species in Spain. In addi…			no
scopus	Antibiotic Susceptibility and Virulence Genes in Enterococcus Isolates from Wild Mammals Living in Tuscany, Italy	https://www.scopus.com/inward/record.uri?eid=2-s2.0-85076606342&doi=10.1089%2fmdr.2019.0052&partnerID=40&md5=ad14f598307877e743d9f25f77d1b6aa	Drug resistance is of great importance to human and animal health, but wild environments are still poorly understood in terms of their function as reservoirs of dangerous microbes and resistance determinants. The aim of the study was to determine the antibiotic susceptibility and virulence factors of Enterococcus bacteria from wildlife in Tuscany, Italy. Of the 36 mammalian fecal samples, 52 isol…			yes
scopus	Campylobacter jejuni and campylobacter coli: Prevalence, contamination levels, genetic diversity and antibiotic resistance in Italy	https://www.scopus.com/inward/record.uri?eid=2-s2.0-85093911165&doi=10.12834%2fVetIt.1819.9596.2&partnerID=40&md5=8d61338e4b0f9c7ec4f23e28f73a486a	A research was carried out in Italy with the aim of assessing Campylobacter contamination in broilers from breeding to slaughter, of defining the genetic diversity of isolates and their antibiotic resistance. Sampling was carried out in a slaughterhouse, and in farms representative of the most common broiler production in Italy. At farm, the 78.8% (95% C.I.: 74.5%-82.5%) of cloacal samples tested…			no
scopus	The potentiality of Sentinel-2 to assess the effect of fire events on Mediterranean mountain vegetation	https://www.scopus.com/inward/record.uri?eid=2-s2.0-85083446987&doi=10.3897%2fPLS2020571%2f02&partnerID=40&md5=7c9527dfd00e30b10932c369bfccdc10	Wildfires are currently one of the most important environmental problems, as they cause disturbance in ecosystems generating environmental, economic and social costs. The Sentinel-2 from Copernicus Program (Sentinel satellites) offers a great tool for post-fire monitoring. The main objective of this study is to evaluate the potential of Sentinel-2 in a peculiar mountainous landscape by measuring …			no
scopus	Molecular characterization and antimicrobial susceptibility of c. Jejuni isolates from italian wild bird populations	https://www.scopus.com/inward/record.uri?eid=2-s2.0-85084220632&doi=10.3390%2fpathogens9040304&partnerID=40&md5=d59c0952d3d888855d13e9cfdd0a5646	Poultry is considered a major reservoir of human campylobacteriosis. It also been reported that not only poultry, but also wild birds, are capable of carrying C. jejuni, thus demonstrating to be a risk of spreading the bacteria in the environment. To gain insight into the population structure and investigate the antimicrobial resistance genotypes and phenotypes, we analyzed a collection of 135 C.…			no
scopus	Low serologic prevalences suggest sporadic infections of hepatitis e virus in chamois (Rupicapra rupicapra) and red deer (cervus elaphus) in the Italian ALPS	https://www.scopus.com/inward/record.uri?eid=2-s2.0-85082779561&doi=10.7589%2f2019-02-036&partnerID=40&md5=e0a8aff5a6e5be23ff5a9ecbfd34ef80	Hepatitis E virus (HEV) is a worldwide public health concern, with an increase in human autochthonous cases in Europe. Although domestic pigs and wild boar (Sus scrofa) are the main reservoirs of HEV, the constant expansion of wild ruminants increases the potential for HEV transmission. We investigated HEV infection in chamois (Rupicapra rupicapra) and red deer (Cervus elaphus) in the Italian Alp…			yes
scopus	A review of mammal eradications on Mediterranean islands	https://www.scopus.com/inward/record.uri?eid=2-s2.0-85080098319&doi=10.1111%2fmam.12190&partnerID=40&md5=52c55f499c4e86676be8111c4fafbfae	Impacts of alien invasive species on island communities and ecosystems may be even more detrimental than on the mainland. Therefore, since the 1950s, hundreds of restoration projects have been implemented worldwide, with the aim of controlling or eradicating alien species from islands. To date, no review has been focused on eradication on Mediterranean islands. To fill the gap, I reviewed the ava…			yes
scopus	Sunscreen active ingredients in loggerhead turtles (Caretta caretta) and their relation to molecular markers of inflammation, oxidative stress and hormonal activity in wild populations	https://www.scopus.com/inward/record.uri?eid=2-s2.0-85079870739&doi=10.1016%2fj.marpolbul.2020.111012&partnerID=40&md5=526aa1a8549b49e120c28bb8b3cd3079	The present study sought to determine bioaccumulation and potential molecular effects of four of the most environmentally significant sunscreen agents in juvenile loggerhead sea turtles (Caretta caretta) from the Italian coasts of the central Adriatic Sea. Each of these sunscreen agents were found in most of the plasma samples analyzed, with benzophenone-3 as the dominant species. Total concentra…			no
scopus	Molecular characterization of Trichuris spp. from captive animals based on mitochondrial markers	https://www.scopus.com/inward/record.uri?eid=2-s2.0-85077648437&doi=10.1016%2fj.parint.2019.102043&partnerID=40&md5=a56e710eddbed2b85d8dccc61336b68a	Monoxenous parasites may easily infect animals in captivity, and nematodes belonging to the genus Trichuris are commonly reported in zoological gardens worldwide. Infections in captive animals should be accurately monitored and the characterization of pathogens is highly advisable, as a tool to infer possible routes of intra- and interspecific transmission pathways and to assess the related zoono…			no
scopus	The impact of landslide stabilization on birds: Insights from an Alpine valley	https://www.scopus.com/inward/record.uri?eid=2-s2.0-85081020099&doi=10.1016%2fj.ecoleng.2020.105766&partnerID=40&md5=d10364000d78a04d2722a8734bca76e9	Landslides are a common issue in mountains and other areas with slopes, and their frequency is increasing because of climate change. Interventions aiming at stabilizing slopes are thus common worldwide. The environmental monitoring of consequences of such interventions rarely consider the potential impacts on wild species, and especially on animal taxa. Birds are widely adopted as biological indi…			no
scopus	Eradication of Peste des Petits Ruminants Virus and the Wildlife-Livestock Interface	https://www.scopus.com/inward/record.uri?eid=2-s2.0-85081988351&doi=10.3389%2ffvets.2020.00050&partnerID=40&md5=ebd2c7563f845024452a615e46fd0a38	Growing evidence suggests that multiple wildlife species can be infected with peste des petits ruminants virus (PPRV), with important consequences for the potential maintenance of PPRV in communities of susceptible hosts, and the threat that PPRV may pose to the conservation of wildlife populations and resilience of ecosystems. Significant knowledge gaps in the epidemiology of PPRV across the rum…			yes
scopus	Banat donkey, a neglected donkey breed from the central Balkans (Serbia)	https://www.scopus.com/inward/record.uri?eid=2-s2.0-85103441264&doi=10.7717%2fPEERJ.8598&partnerID=40&md5=6f7edfa861ceb98719e35424b47687b0	The dominant donkey breed in the Balkans is the mid-sized Balkan donkey with a grey to chocolate coat color. Local breeders from Serbia, however, still maintain a few larger individuals of a lighter coat color, named Banat donkey, and speculate that they are descendants of a Spanish donkey heard that had been transferred to the Banat region by the Hapsburg Queen Maria Theresa in the XVIII century…			no
scopus	Prevalence, survival and subsequent fertility of dairy and beef cows with uterine prolapse	https://www.scopus.com/inward/record.uri?eid=2-s2.0-85085748440&doi=10.1556%2f004.2020.00017&partnerID=40&md5=e696eb548394b3e1a9b93a263edfa4e6	The aim of this study was to evaluate the prevalence of uterine prolapse in cows and assess its effects on survival and subsequent fertility. Of 33,450 calving cows considered retrospectively, 216 (0.6%) developed uterine prolapse. A higher prevalence was found in beef cows (n = 57/5,700 cows, 1%) compared to dairy cows (n 5 157/27,750 cows, 0.6%). Treatment consisted of cleaning and replacing th…			no
scopus	Carpal tunnel syndrome in cardiac amyloidosis: implications for early diagnosis and prognostic role across the spectrum of aetiologies	https://www.scopus.com/inward/record.uri?eid=2-s2.0-85082399782&doi=10.1002%2fejhf.1742&partnerID=40&md5=ef5ee2027668f79157830cc2e0206fa3	Aims: We aimed to assess carpal tunnel syndrome (CTS) prevalence in transthyretin (TTR)-related and light-chain amyloidosis (AL), comparing it to the general population, adjusted for age and gender. In TTR-related amyloidosis (ATTR) we investigated (i) CTS prevalence in relation to genotype, cardiac amyloidosis (CA), age and gender			no
scopus	Free to circulate: An update on the epidemiological dynamics of porcine circovirus 2 (PCV-2) in Italy reveals the role of local spreading, wild populations, and Foreign countries	https://www.scopus.com/inward/record.uri?eid=2-s2.0-85082174119&doi=10.3390%2fpathogens9030221&partnerID=40&md5=aa58af2be78246fd4e44cb6e50c98b8f	Porcine circovirus 2 (PCV-2) is one of the most impactful and widespread pathogens of the modern swine industry. Unlike other DNA viruses, PCV-2 is featured by a remarkable genetic variability, which has led to the emergence and recognition of different genotypes, some of which (PCV-2a, 2b, and 2d) have alternated over time. Currently, PCV-2d is considered the most prevalent genotype, and some ev…			yes
scopus	Molecular detection of arthropod-borne pathogens in Eurasian badgers (Meles meles) from the United Kingdom	https://www.scopus.com/inward/record.uri?eid=2-s2.0-85081258764&doi=10.3390%2fani10030446&partnerID=40&md5=f32a7427a75c07c6088cad40450d7076	Arthropod-borne diseases (ABD) are of increasing interest in veterinary and public health. Eurasian badgers (Meles meles) are known to harbor a wide range of pathogens, but information on their role as ABD reservoirs and their potential epidemiological relevance is limited. This study aimed to investigate the occurrence of arthropod-borne pathogens, specifically piroplasmids and the bacteria Anap…			no
scopus	Eco-virological preliminary study of potentially emerging pathogens in hedgehogs (Erinaceus europaeus) recovered at a wildlife treatment and rehabilitation center in Northern Italy	https://www.scopus.com/inward/record.uri?eid=2-s2.0-85081139965&doi=10.3390%2fani10030407&partnerID=40&md5=f52c678931121056f996a3eb05c80681	The Western European Hedgehog (Erinaceus europaeus) is one of the four hedgehog species belonging to the genus Erinaceus. Among them, E. amurensis is extant in East Asia’s areas only, whereas E. europaeus, E. roumanicus and E. concolor are mainly found in Europe. E. europaeus is endemically distributed from western to central and southern Europe, including Italy. Western European hedgehogs’ ecolo…			no
scopus	Comparative in vivo pathogenicity study of an ITA genotype isolate (G6) of infectious bursal disease virus	https://www.scopus.com/inward/record.uri?eid=2-s2.0-85075509364&doi=10.1111%2ftbed.13421&partnerID=40&md5=455353c1971b8273e73516bb24bb0102	Recently, a new genotype of infectious bursal disease virus (IBDV), named ITA, was detected in IBD-vaccinated Italian broilers. Genome characterization revealed ITA to be a genetically different IBDV, belonging to genogroup 6 according to a recently proposed IBDV classification. The currently available clinical data do not allow any definition of the degree of pathogenicity of the ITA-IBDV isolat…			no
scopus	Prevalence of netB-positive Clostridium perfringens in Italian poultry flocks by environmental sampling	https://www.scopus.com/inward/record.uri?eid=2-s2.0-85074561625&doi=10.1177%2f1040638719885841&partnerID=40&md5=3fdcab755aaddb7cf1b0fa6c8c8f6546	Clostridium perfringens type G is one of the pathogens involved in enteric diseases in poultry. NetB, a pore-forming toxin, is considered the main virulence factor responsible for necrotic enteritis during C. perfringens infection. We carried out a field study involving 14 farms to evaluate the occurrence of netB-positive C. perfringens and the impact of infection in Italian poultry flocks. Envir…			no
scopus	Serological surveillance reveals patterns of exposure to H5 and H7 influenza A viruses in European poultry	https://www.scopus.com/inward/record.uri?eid=2-s2.0-85074095687&doi=10.1111%2ftbed.13371&partnerID=40&md5=5ca3c512b3c7cee88c640c20d8c6fa03	Influenza A viruses of H5 and H7 subtype in poultry can circulate subclinically and subsequently mutate from low to high pathogenicity with potentially devastating economic and welfare consequences. European Union Member States undertake surveillance of commercial and backyard poultry for early detection and control of subclinical H5 and H7 influenza A infection. This surveillance has moved towar…			no
scopus	Covid-19: Preparedness, decentralisation, and the hunt for patient zero	https://www.scopus.com/inward/record.uri?eid=2-s2.0-85081072506&doi=10.1136%2fbmj.m799&partnerID=40&md5=851b0d7efcd62ebf31a850aeaa2d4233				no
scopus	Molecular Characterization of HEV Genotype 3 in Italy at Human/Animal Interface	https://www.scopus.com/inward/record.uri?eid=2-s2.0-85079683532&doi=10.3389%2ffmicb.2020.00137&partnerID=40&md5=2975eea6a1863966b78b571cf02fa7be	Hepatitis E virus (HEV) is an emerging public health issue in industrialized countries. In the last decade the number of autochthonous human infections has increased in Europe. Genotype 3 (HEV-3) is typically zoonotic, being foodborne the main route of transmission to humans, and is the most frequently detected in Europe in both humans and animals (mainly pigs and wild boars). In Italy, the first…			no
scopus	Spittlebugs of mediterranean olive groves: Host-plant exploitation throughout the year	https://www.scopus.com/inward/record.uri?eid=2-s2.0-85079906726&doi=10.3390%2finsects11020130&partnerID=40&md5=6af4e0dd9978ccfdad9a100815c30566	Spittlebugs are the vectors of the bacterium Xylella fastidiosa Wells in Europe, the causal agent of olive dieback epidemic in Apulia, Italy. Selection and distribution of different spittlebug species on host-plants were investigated during field surveys in 2016–2018 in four olive orchards of Apulia and Liguria Regions of Italy. The nymphal population in the herbaceous cover was estimated using q…			no
scopus	Prevalence of serum antibodies against the Mycobacterium tuberculosis complex in wild boar in Campania region, Italy	https://www.scopus.com/inward/record.uri?eid=2-s2.0-85078227822&doi=10.1007%2fs10344-019-1359-2&partnerID=40&md5=cda084f10dec37247d01932d769bd84b	Mycobacterium bovis and related members of the Mycobacterium tuberculosis complex (MTBC) are the etiological agents of tuberculosis. Increasing attention has recently been paid to the role played by wild animals in the epidemiology of tuberculosis and particularly regarding the Eurasian wild boar (Sus scrofa). Thus, we performed a cross-sectional survey in wild boar in Campania region to assess t…			yes
scopus	Occurrence and diversity of Campylobacter species in captive chelonians	https://www.scopus.com/inward/record.uri?eid=2-s2.0-85077065879&doi=10.1016%2fj.vetmic.2019.108567&partnerID=40&md5=7532fd4731dbba2f01d0680f74c86565	The aim of this study was to investigate the occurrence and diversity of Campylobacter species in chelonians. From July 2016 to September 2017, a total of 452 individuals from a large variety of tortoises (n = 366) and turtles/terrapins (n = 86) kept in private collections and breeding centres, wildlife rescue centres, zoos, pet shops, and veterinary clinics from Northern Italy was sampled and su…			no
scopus	Molecular detection of Leptospira spp. in wild boar (Sus scrofa) hunted in Liguria region (Italy),	https://www.scopus.com/inward/record.uri?eid=2-s2.0-85076701010&doi=10.1016%2fj.cimid.2019.101410&partnerID=40&md5=4ad39cca0d4e1dedb1c33ff4ae1f3a69	Leptospirosis is a re-emerging and widespread zoonosis, worldwide distributed, due to a wide variety of wild and domestic animal species able to act as natural or accidental hosts. During last years, in Europe, as in Italy, wild boar (Sus scrofa) population is increased. This animal represents a reservoir for different etiological agents, such as Leptospira. The aim of this investigation was to e…			yes
scopus	Detection of enzootic circulation of a new strain of West Nile virus lineage 1 in sentinel chickens in the north of Tunisia	https://www.scopus.com/inward/record.uri?eid=2-s2.0-85074639746&doi=10.1016%2fj.actatropica.2019.105223&partnerID=40&md5=9bd6b7f3721d940a5d93d8bde62e1b5a	Tunisia has experienced various West Nile disease outbreaks. Notwithstanding the serological and molecular confirmations in humans, horses and birds, the human surveillance system can still be improved. Three sentinel chicken flocks were placed in different Tunisian endemic regions and followed up from September 2016 to January 2017. A total of 422 sera from Sejnene (north of Tunisia), 392 from M…			no
scopus	Spatial ecology of non-breeding Eurasian Griffon Vultures Gyps fulvus in relation to natural and artificial food availability	https://www.scopus.com/inward/record.uri?eid=2-s2.0-85081733046&doi=10.1080%2f00063657.2020.1734534&partnerID=40&md5=c4fbd7dcf420510096422b1fd7d3efad	Capsule: The movements and spatial ecology of non-breeding Eurasian Griffon Vultures Gyps fulvus in northern Italy, Croatia and Austria do not seem to be affected by feeding station use. Aims: The purpose of this study was to assess how the creation of a feeding station at the Riserva Naturale Regionale del Lago di Cornino (Forgaria nel Friuli, northeast Italy) during the 1980s might have affecte…			no
scopus	The inorganic component as a possible marker for quality and for authentication of the hazelnut’s origin	https://www.scopus.com/inward/record.uri?eid=2-s2.0-85077910267&doi=10.3390%2fijerph17020447&partnerID=40&md5=ec2f8c46e32871bf19e568726f052955	The inorganic component of hazelnuts was considered as a possible marker for geographical allocation and for the assessment of technological impact on their quality. The analyzed samples were Italian hazelnuts of the cultivar Tonda Gentile Romana and Turkish hazelnuts of the cultivars Tombul, Palaz and Çakildak. The hazelnuts were subjected to different drying procedures and different conservativ…			no
scopus	Fast transmission of grapevine 'Pinot gris' virus (GPGV) in vineyard	https://www.scopus.com/inward/record.uri?eid=2-s2.0-85108430151&doi=10.5073%2fvitis.2020.59.29-34&partnerID=40&md5=b1275767963c25c1b9bc5276f6876fd6	Grapevine 'Pinot gris' virus (GPGV) is a newly emergent virus associated with the appearance of grapevine leaf mottling and deformation disease (GLMD). The worldwide spreading of this virus, and sometimes of the associated disease, that has occurred in the last years, requests further epidemiological studies to verify the progress of natural infection in the field. In the present paper, GPGV infe…		asymptomatic	no			symptomatic		viral wild variant after three years and never showed GLMD symptoms. © The author(s).
scopus	Hepatitis E virus research in wild boars during 2017/2018 and 2018/2019 hunting season [Ricerca del virus dell’epatite e (Hev) in cinghiali durante la stagione venatoria 2017/2018 e 2018/2019]	https://www.scopus.com/inward/record.uri?eid=2-s2.0-85106970917&partnerID=40&md5=3c6e85625babe4a298834998a1b04180	An increasing number of Hepatitis E virus (HEV) cases are currently recognized in many European countries. HEV is an emerg-ing disease in industrialized countries. HEV is an important cause of human acute viral hepatitis worldwide, where the infection is acquired probably through ingestion of contaminated food, in addition to travel-related cases. In Europe, outbreaks have been reported linked to…			yes
scopus	From 1KUNS-PF to WildTrackCube-SIMBA: Strengthening the cooperation between Italy and Kenya in nano-satellite manufacturing and operations	https://www.scopus.com/inward/record.uri?eid=2-s2.0-85100942875&partnerID=40&md5=8a3d0df9ff7fa1634a85e0132669950d	The development and operations of 1KUNS-PF, a 1U CubeSat manufactured by University of Nairobi in collaboration with Sapienza University of Rome, has marked the first nanosatellite launch from Kenya. The CubeSat started its development in 2017, was delivered to JAXA in January 2018 and was launched on May 11th 2018, as first beneficiary of the UNOOSA/JAXA KiboCUBE Programme, from the Kibo module …			no
scopus	A new improved machine learning based algorithm for hotspots detection	https://www.scopus.com/inward/record.uri?eid=2-s2.0-85100938295&partnerID=40&md5=b81c46809db82368cba6825ea3d3f0a5	The wildfires are one of the most dangerous threats of our times, which constantly put at risk our environment. They are most from malicious origin and often they have a rapid forward rate of spread (FROS) which can go from 10 to 22 km/hour, depending on the terrain conditions. In these terms, the authority response time is crucial to contain the wildfires, to minimize the environmental damages a…			no
scopus	Reliable estimates of wild boar populations by nocturnal distance sampling	https://www.scopus.com/inward/record.uri?eid=2-s2.0-85100415150&doi=10.2981%2fwlb.00694&partnerID=40&md5=9783cbd30c0975f34604cbde9dda8113	The wild boar is one of the most invasive species among large mammals in both its native and introduced ranges. This species represents a main threat for crops and biodiversity and a pest for the pig industry due to the rapid expansion of the African swine fever. Because of its peculiar life history traits, population control programmes and recreational hunting are usually unable to effectively r…			no
scopus	A 28-years-long monitoring study suggests heavy decline and habitat shifts in three populations of a Mediterranean tortoise species	https://www.scopus.com/inward/record.uri?eid=2-s2.0-85098071405&doi=10.1163%2f15707563-bja10014&partnerID=40&md5=2e031055dab650fc253531da41ad52a5	Long-term ecological studies are important for understanding wild populations’ dynamics and processes and the actual factors that can determine their decline. Here, we report the results of a 28-years-long (1992–2019) monitoring of three distinct populations of a tortoise, Testudo hermanni, in Central Italy, with an emphasis on their population abundance trends and on the eventual variation in th…			no
scopus	Description and molecular analysis of an Italian population of Centrorhynchus globo caudatus (Zeder, 1800) Lühe, 1911 (Acanthocephala: Centrorhynchidae) from Falco tinnunculus (Falconidae) and Buteo buteo (Accipitridae)	https://www.scopus.com/inward/record.uri?eid=2-s2.0-85094935226&doi=10.1017%2fS0022149X20000887&partnerID=40&md5=b839bb9188296da1e65bb8660b351f95	Centrorhynchus globocaudatus (Zeder, 1800) Lühe, 1911 (Centrorhynchidae) was reported in birds of prey. Our population from Falco tinnunculus Linnaeus (Falconidae) and Buteo buteo Linnaeus (Accipitridae) in northern Italy was morphologically distinct from others described elsewhere. The worms are elongate and cylindrical. Proboscis long, apically truncated and bare, with wider base and variably f…			no
scopus	First report of Streblocera macroscapus (Ruthe) (Hymenoptera Braconidae Euphorinae) in Italy	https://www.scopus.com/inward/record.uri?eid=2-s2.0-85092043717&doi=10.19263%2fREDIA-103.20.03&partnerID=40&md5=afc2a3fcb194e65dd0583735478d2dc5	A female of Streblocera macroscapus (Ruthe) (Hymenoptera Braconidae Euphorinae) was captured on a yellow sticky trap during a monitoring survey aimed at studying insect biodiversity in Viareggio district (Lucca, Italy). This is the first report of this species in Italy. Biological information on S. macroscapus and its particular ecological niche are reviewed, and images of the specimen are presen…			no
scopus	Monitoring of Cypripedium calceolus (Orchidaceae) in the Adamello-Brenta Natural Park (Italy)	https://www.scopus.com/inward/record.uri?eid=2-s2.0-85091428465&doi=10.24189%2fncr.2020.045&partnerID=40&md5=ba0caa47c9e802b265bd60a5b212e3de	The study reports data from a long-term monitoring (2007–2020) of a Cypripedium calceolus population (Orchidace-ae) in the Adamello-Brenta Natural Park (Trentino, North Italy). In the first four years, there was a gradual increase in the number of flowering stems. In 2010, a forest cut was performed and branches were left in place for three years. Number of orchid individuals decreased rapidly ju…			no					. All rights reserved.
scopus	Conservation at the individual level: Successful rehabilitation and post-release monitoring of an italian wolf (Canis lupus italicus) injured in a car accident [Očuvanje na individualnoj razini: Uspješna rehabilitacija i praćenje talijanskog vuka (Canis lupus italicus) nastradalog na prometnici nakon puštanja na slobodu]	https://www.scopus.com/inward/record.uri?eid=2-s2.0-85088807166&doi=10.24099%2fvet.arhiv.0727&partnerID=40&md5=f5de6932d3531d66dd9e9040fc18ae69	This case report describes the rescue of an eight-month-old male Italian wolf (Canis lupus italicus), the victim of a car accident that caused it a pulmonary contusion, a fracture of the shaft of right femur, and a metaphyseal fracture of the left stifle. A lateral surgical approach was performed to treat the animal’s multiple contusions and fractures. Afterwards the wolf was transferred to a wil…			no
scopus	African swine fever: Lessons to learn from past eradication experiences. A systematic review	https://www.scopus.com/inward/record.uri?eid=2-s2.0-85087457605&doi=10.3389%2ffvets.2020.00296&partnerID=40&md5=3b048cf00f8c4139b8d6b6ecceabe859	Prevention, early detection, prompt reaction, and communication play a crucial role in African swine fever (ASF) control. Appropriate surveillance capable of early detection of the disease in both domestic and wild animals, and the implementation of consolidated contingency plans, are currently considered the best means of controlling this disease. The purpose of this study was to understand the …			no
scopus	Ecological niche modelling of Babesia spp. infection in wildlife experimentally evaluated in Northern Italy with reference to questing ixodes ricinus ticks	https://www.scopus.com/inward/record.uri?eid=2-s2.0-85087028312&doi=10.4081%2fgh.2020.843&partnerID=40&md5=2b05a073bba9e320d73352da2980a2d9	Tick-borne diseases and especially those caused by protozoa of the genus Babesia, are gaining increasing attention as emerging zoonotic pathogens. Zoonotic species like B. venatorum and B. microti have wild animals as main reservoir hosts. We propose a habitat suitability model for Babesia spp. to better understand the entity of Babesia presence, to improve diagnostic awareness and to optimize sc…			yes
scopus	Liquid biopsy as indication of tumour progression in lung cancer: A potential intervention in tertiary prevention [La biopsia liquida quale segnale di progressione tumorale nel carcinoma polmonare: Potenziale di intervento in prevenzione terziaria]	https://www.scopus.com/inward/record.uri?eid=2-s2.0-85084379523&doi=10.19191%2fEP20.1.A002&partnerID=40&md5=e45dba45fa3ae43c8d4a83e4a811362e	In the era of personalised therapies, liquid biopsy is considered an important diagnostic tool in the clinical management of cancer patients. Tissue specimen represents the gold standard for molecular evaluation of specific gene targets alterations that lead cancer patients to benefit of a “tailed therapy” based on molecular features of the tumour. This innovative source of nucleic acids was intr…			no
scopus	Crushing the curve, the role of national and international institutions and policy makers in covid-19 pandemic	https://www.scopus.com/inward/record.uri?eid=2-s2.0-85083710065&doi=10.3906%2fsag-2004-167&partnerID=40&md5=218421e0ab2473538765b8d5f6382cc2	Nobody can be fully prepared to a pandemic. Of course there are signs of it, the scientists can predict, alarming speeches can be made. But there are always alarmist people around, maybe that is why sometimes even the most serious warnings may be not considered by the authorities on time. The first patients may be lost without a proper diagnosis. When everybody realizes that there may be a big pr…			no
scopus	Prevalence of huntington disease in Italy: A systematic review and meta-analysis	https://www.scopus.com/inward/record.uri?eid=2-s2.0-85083620502&doi=10.23750%2fabm.v91i3-S.9441&partnerID=40&md5=5ebb73e2feb030f68acbb109c868fcae	Worldwide prevalence of Huntington’s disease (HD) is quite heterogenous. As Italy is characterized by significant genetic heterogeneity, with presumptive differences between Italian regions, this review was undertaken to define available data of HD prevalence in Italy, to assess geographic heterogeneity, and reconcile possible variation in HD prevalence rates with the availability of genetic test…			no
scopus	Sars-cov-2 epidemiology and control, different scenarios for Turkey	https://www.scopus.com/inward/record.uri?eid=2-s2.0-85083419292&doi=10.3906%2fsag-2003-260&partnerID=40&md5=b6f66f4abe263994fe49d62b616e5cfe	Background/aim: Coronavirus Infectious Disease 2019 (COVID-19) is now a pandemic spreading in most countries including Turkey. Materials and methods: The current knowledge of COVID-19 and the virus causing it, SARS-CoV-2, was reviewed. The epidemiology and control in different countries was compared and the differences discussed. Results: The population attack rates and case fatality rates vary f…			no
scopus	Seroprevalence of Foot and Mouth Disease Virus Infection in Some Wildlife and Cattle in Bauchi State, Nigeria	https://www.scopus.com/inward/record.uri?eid=2-s2.0-85082761488&doi=10.1155%2f2020%2f3642793&partnerID=40&md5=bfc33394ddd1da0b803ffbf33108e2b8	Foot and mouth disease (FMD) is an important transboundary viral disease of both domestic and wild cloven-hoofed animals characterized by high morbidity with devastating consequence on the livestock worldwide. Despite the endemic nature of FMD in Nigeria, little is known about the epidemiology of the disease at the wildlife-livestock interface level. To address this gap, blood samples were collec…			no
scopus	Tick-borne encephalitis foci in northeast Italy revealed by combined virus detection in ticks, serosurvey on goats and human cases	https://www.scopus.com/inward/record.uri?eid=2-s2.0-85081143361&doi=10.1080%2f22221751.2020.1730246&partnerID=40&md5=0d54135d8d7c0ac016cea554dc3717d3	Tick-borne encephalitis (TBE) is a severe zoonotic neurological disease endemic in northeast Italy since 1992. In the Province of Trento, a sharp increase in TBE incidence has been recorded since 2012, despite the vaccination efforts. To assess current TBE infection hazard in this area, we applied an integrated approach combining the distribution of human cases, the seroprevalence of tick-borne e…			no
scopus	West nile or usutu virus? A three-year follow-up of humoral and cellular response in a group of asymptomatic blood donors	https://www.scopus.com/inward/record.uri?eid=2-s2.0-85078792885&doi=10.3390%2fv12020157&partnerID=40&md5=c9acf0d6ffa220d730b6e4b0bd6feca2	West Nile virus (WNV) and Usutu virus (USUV) are two related arboviruses (genus Flavivirus, family Flaviviridae), with birds as a reservoir and mosquitoes as transmitting vectors. In recent years, WNV epidemiology changed in many European countries with increased frequency of outbreaks posing the issue of virus transmission risks by blood transfusion. USUV emerged for the first time in birds of t…			no
scopus	Genomic sequence of a new Alphavirus detected in comber (Serranus cabrilla)	https://www.scopus.com/inward/record.uri?eid=2-s2.0-85078271698&doi=10.1128%2fMRA.01294-19&partnerID=40&md5=fb6a7ca1edadecd22459f4bc563e85c4	The comber alphavirus was isolated from a fish cell line from the brain of an apparently healthy Serranus cabrilla specimen collected during wild fish surveillance in southern Italy. The comber alphavirus is a new member of the genus Alphavirus, family Togaviridae. © 2020 Zamperin et al.			no
scopus	A quantitative comparison of west nile virus incidence from 2013 to 2018 in Emilia-Romagna, Italy	https://www.scopus.com/inward/record.uri?eid=2-s2.0-85077435257&doi=10.1371%2fjournal.pntd.0007953&partnerID=40&md5=c56cd44d1a37b908479cbf6ca6414e59	Background West Nile virus (WNV) transmission was much greater in 2018 than in previous seasons in Europe. Focusing on Emilia-Romagna region (northern Italy), we analyzed detailed entomological and epidemiological data collected in 2013–2018 to quantitatively assess environmental drivers of transmission and explore hypotheses to better understand why the 2018 epidemiological season was substantia…			no
scopus	Histological features of Rickettsia-like organisms in the European flat oyster (Ostrea edulis L.)	https://www.scopus.com/inward/record.uri?eid=2-s2.0-85076734091&doi=10.1007%2fs11356-019-07007-8&partnerID=40&md5=fc3def7473f92112271ddd15d33ee5de	The European flat oyster (Ostrea edulis L.) represents an economically important oyster production in Southern Italy, widespread in natural beds along the coast. The practice to be eaten raw is an everlasting concern for possible health risk with a need to stringently monitor the health of aquatic environment. A screening survey using histopathological examination was undertaken by harvesting O. …			no
scopus	Analysis of global antifungal surveillance results reveals predominance of Erg11 Y132F alteration among azole-resistant Candida parapsilosis and Candida tropicalis and country-specific isolate dissemination	https://www.scopus.com/inward/record.uri?eid=2-s2.0-85076208989&doi=10.1016%2fj.ijantimicag.2019.09.003&partnerID=40&md5=db4961b345f816c36695ea1190afaa86	This study evaluated the activity of echinocandins, azoles and amphotericin B against Candida spp. isolates and other yeasts and characterised azole resistance mechanisms in Candida parapsilosis and Candida tropicalis. Invasive Candida spp. isolates (n = 2936) collected in 60 hospitals worldwide during 2016–2017 underwent antifungal susceptibility testing by broth microdilution. Azole-resistant C…			no
scopus	Impact of selective and non-selective media on prevalence and genetic makeup of ESBL/pAmpC-producing Escherichia coli in the broiler production pyramid	https://www.scopus.com/inward/record.uri?eid=2-s2.0-85075999965&doi=10.1016%2fj.vetmic.2019.108536&partnerID=40&md5=6f9d127d2115732818c0bd436f250e65	Presence of extended-spectrum β-lactamase (ESBL)- and AmpC β-lactamase (pAmpC)-producing Escherichia coli (ESBL/pAmpC-EC) in humans and animals is alarming due to the associated risks of antibiotic therapy failure. ESBL/pAmpC-EC transmission between the human and animal compartments remains controversial. Using cefotaxime-supplemented (selective) media, we recently showed high sample prevalence o…			no
scopus	Integrating habitat- and species-based perspectives for wetland conservation in lowland agricultural landscapes	https://www.scopus.com/inward/record.uri?eid=2-s2.0-85074610818&doi=10.1007%2fs10531-019-01876-8&partnerID=40&md5=b4440fcc2e234b5892696b8508e81594	Wetlands are among the most endangered ecosystems worldwide with multiple direct and indirect stressors, especially in human-altered areas like intensive agricultural landscapes. Conservation management and efforts often focus on species diversity and charismatic taxa, but scarcely consider habitats. By focusing on a complex formed by 107 permanent wetlands at 18 Natura 2000 sites in the Emilia-R…			no
scopus	Emerging Trends in the Epidemiology of West Nile and Usutu Virus Infections in Southern Europe	https://www.scopus.com/inward/record.uri?eid=2-s2.0-85077263325&doi=10.3389%2ffvets.2019.00437&partnerID=40&md5=380d41df09515d0614daddab4f748dc2	The epidemiology of West Nile (WNV) and Usutu virus (USUV) has changed dramatically over the past two decades. Since 1999, there have been regular reports of WNV outbreaks and the virus has expanded its area of circulation in many Southern European countries. After emerging in Italy in 1996, USUV has spread to other countries causing mortality in several bird species. In 2009, USUV seroconversion…			no
scopus	Proper gravel management may counteract population decline of the Collared Sand Martin Riparia riparia	https://www.scopus.com/inward/record.uri?eid=2-s2.0-85092900891&doi=10.30456%2fAVO.2019204&partnerID=40&md5=fbfdcbb29b563c8eab8e607e07a31010	Riparian habitats have gone through major structural changes, and related bird populations had to suffer the consequences or adapt to the newfound conditions. Here, we present the results of the analysis of the river and quarry evolution, in relation to a long-term monitoring (1970-2016) of a Sand Martins population nesting along the River Po in northern Italy. During the course of the study, the…			no
scopus	Long-term impact of agricultural practices on the diversity of small mammal communities: a case study based on owl pellets	https://www.scopus.com/inward/record.uri?eid=2-s2.0-85074710077&doi=10.1007%2fs10661-019-7910-5&partnerID=40&md5=3b672ca80dea04bc7bd442f67b0a3e9f	Small mammals have been seldom used as indicators of biodiversity responses to environmental changes, probably because their long-term population trend in a given area is not easy to monitor. To assess the impact of agricultural intensification in a protected area of northern Italy, we compared the composition of its small mammal communities, as assessed in 1994–1995 and 2015–2016 by the analysis…			no
scopus	Mercury accumulation in freshwater and marine fish from the wild and from aquaculture ponds	https://www.scopus.com/inward/record.uri?eid=2-s2.0-85072176538&doi=10.1016%2fj.envpol.2019.112975&partnerID=40&md5=08c387c799be85d8f0741a11fa029234	High mercury levels were found in marine compared with freshwater European fish. © 2019 Elsevier LtdWe analysed the total mercury (Hg) accumulation in bodies and gut contents of 13 species of marine wild fish, 7 species of wild freshwater fish and 4 species of farmed fish. In addition, metal concentrations were recorded in water, sediment, fish prey and fodder materials, to track the dynamics of …			no
scopus	Evolution of infectious bronchitis virus in the field after homologous vaccination introduction	https://www.scopus.com/inward/record.uri?eid=2-s2.0-85074742231&doi=10.1186%2fs13567-019-0713-4&partnerID=40&md5=87428710d047f13780803438d2383bfc	Despite the fact that vaccine resistance has been typically considered a rare phenomenon, some episodes of vaccine failure have been reported with increasing frequency in intensively-raised livestock. Infectious bronchitis virus (IBV) is a widespread avian coronavirus, whose control relies mainly on extensive vaccine administration. Unfortunately, the continuous emergence of new vaccine-immunity …			no
scopus	Food habits of wolves and selection of wild ungulates in a prey-rich Mediterranean coastal area	https://www.scopus.com/inward/record.uri?eid=2-s2.0-85075466461&doi=10.1016%2fj.mambio.2019.10.008&partnerID=40&md5=7569293b728968315774d0686bf8412f	Large carnivores are increasing throughout the western Holarctic, re-colonising large parts of their former ranges. Ecological (e.g., predator-prey relationships) and socio-economic (e.g., livestock depredation) consequences of this process need to be monitored, to identify suitable management/conservation actions. We studied food habits and selection of main prey by wolves in a Mediterranean pro…			no
scopus	Live traps for adult brown marmorated stink bugs	https://www.scopus.com/inward/record.uri?eid=2-s2.0-85074275977&doi=10.3390%2finsects10110376&partnerID=40&md5=cdf68e1861b1f28e039bc3ede2f47539	Surveillance for detection of the brown marmorated stink bug, Halyomorpha halys, is reliant on sticky panels with aggregation pheromone, which are low cost, but very inefficient (est. 3%). Trapping for adults was conducted in Italy with novel live (or lethal) traps consisting of aggregation pheromone-baited cylinders with a wind vane, with the upwind end covered by mesh and the downwind end seale…			no
scopus	Thelaziosis due to Thelazia callipaeda in Europe in the 21st century—A review	https://www.scopus.com/inward/record.uri?eid=2-s2.0-85073325855&doi=10.1016%2fj.vetpar.2019.108957&partnerID=40&md5=68150a08510adfd7b20e84f3016e55cf	Thelazia callipaeda was first described at the beginning of the 20th century in Asia, but this eyeworm is now frequently reported in Europe in the 21st century. To date, thelaziosis has been described in the following European countries (in order of appearance): Italy, France, Germany, Switzerland, Spain, Portugal, Belgium, Bosnia and Herzegovina, Croatia, Serbia, Romania, Greece, Bulgaria, Hunga…			no
scopus	Prevalence of dementia in people with a migration background in Germany [Prävalenz von Demenz bei Menschen mit Migrationshintergrund in Deutschland]	https://www.scopus.com/inward/record.uri?eid=2-s2.0-85056001069&doi=10.1007%2fs00391-018-01469-0&partnerID=40&md5=64ea047adcc55cdfdc47b1e57ea3dca1	Background: In Germany the number of people with a migration background was 16.5 million people in 2013 with 9% being older than 65 years. In this population utilization of health services is low, especially in older people, although they often display worse health outcomes. Little is known about the number of people with dementia and migration background in Germany and their distribution on the …			no
scopus	Gastrointestinal investigation of parasites and Enterobacteriaceae in loggerhead sea turtles from Italian coasts	https://www.scopus.com/inward/record.uri?eid=2-s2.0-85074149586&doi=10.1186%2fs12917-019-2113-4&partnerID=40&md5=6f91b498387b65aa37eafa79113ea5b7	Background: Caretta caretta is the most abundant sea turtle species in the Mediterranean, and studies on this species have vastly expanded during recent years, including those investigating gut bacterial and parasitic communities. Members of these communities have been reported with variable prevalence and pathogenicity, mainly depending on their host and environment (e.g. lifespan, distribution,…			no
scopus	Genome analysis of antimicrobial resistance, virulence, and plasmid presence in Turkish Salmonella serovar Infantis isolates	https://www.scopus.com/inward/record.uri?eid=2-s2.0-85070276484&doi=10.1016%2fj.ijfoodmicro.2019.108275&partnerID=40&md5=efc22f1a4254b5ea82e3049b48ff8129	Salmonella enterica subsp. enterica serovar Infantis (S. Infantis) isolates were found to have a multi-drug resistance profile (kanamycin, streptomycin, nalidixic acid, tetracycline, sulfonamide, and sometimes to ampicillin) and high prevalence (91%) in Turkish poultry in our previous studies. To investigate the mechanism behind multi-drug antimicrobial resistance (AMR) and high prevalence in Tur…			no
scopus	Identification and characterization of orf viruses isolated from sheep and goats in Southern Italy [Identificazione ed analisi filogenetica di orf virus isolati in focolai di ectima contagioso in pecore e capre in Italia]	https://www.scopus.com/inward/record.uri?eid=2-s2.0-85078020144&doi=10.12834%2fVetIt.1025.5477.2&partnerID=40&md5=f3de504b9392be73a1754a6dbb771646	Orf virus (ORFV			no
scopus	Bill malformation in scopoli's shearwater Calonectris diomedea chicks	https://www.scopus.com/inward/record.uri?eid=2-s2.0-85073542096&partnerID=40&md5=1d3a07185622976a9665ddd5b4a67a00	We report three cases of bill malformation in Scopoli’s Shearwater Calonectris diomedea on Linosa Island (Sicily, Italy) that were found during monitoring of the colony over a 13-year period. The cases were observed in pre-fledging chicks			no
scopus	Multicentric molecular and pathologic study on canine adenovirus type 1 in red foxes (Vulpes vulpes) in three European countries	https://www.scopus.com/inward/record.uri?eid=2-s2.0-85072994799&doi=10.7589%2f2018-12-295&partnerID=40&md5=0320f171b87a559f1364440c59f653aa	Canine adenovirus type 1 (CAdV-1) is the agent of infectious canine hepatitis, a severe frequently fatal disease affecting primarily dogs (Canis lupus familiaris). The virus has been detected in many wild carnivore species. Our aim was to evaluate the prevalence and genetic and histopathologic features of CAdV-1 in wild red foxes (Vulpes vulpes). Kidney and liver samples were obtained from 86 sub…			yes
scopus	Canine distemper virus as an emerging multihost pathogen in wild carnivores in northwest Italy	https://www.scopus.com/inward/record.uri?eid=2-s2.0-85072992380&doi=10.7589%2f2018-09-226&partnerID=40&md5=de0d26fe89906ef5a9cd90c17916c87d	Canine distemper (CD) may pose a serious threat to Alpine wild carnivores and affect their population dynamics. Since 2006, the strain Europe Wildlife 2006–09, a distinct CD virus subgroup within viral lineage Europe 1 (EU1) characterized by increased virulence and host range expansion, has been linked to multiple CD outbreaks in Alpine wild carnivores. The aim of this study was to fill knowledge…			yes
scopus	Management of Mycobacterium avium subsp. paratuberculosis in dairy farms: Selection and evaluation of different DNA extraction methods from bovine and buffaloes milk and colostrum for the establishment of a safe colostrum farm bank	https://www.scopus.com/inward/record.uri?eid=2-s2.0-85070813353&doi=10.1002%2fmbo3.875&partnerID=40&md5=286007059aafad5094a9c3812c60711f	The aim of this study was to develop and validate different innovative DNA extraction methods to detect Mycobacterium avium subsp. paratuberculosis (MAP) DNA from bovine and buffalo colostrum. Paratuberculosis is a chronic inflammatory infection of domestic and wild animals, especially ruminants, caused by MAP. The primary route of disease transmission is feces, but MAP can also be excreted in mi…		safe colostrum farm-bank	no
scopus	Animal tuberculosis in a free-ranging fallow deer in northwest Italy: a case of “lucky strain survival” or multi-host epidemiological system complexity?	https://www.scopus.com/inward/record.uri?eid=2-s2.0-85070806342&doi=10.1007%2fs10344-019-1316-0&partnerID=40&md5=9fa2d09a52e942123d1ba151ef4623f3	We report the first case of Mycobacterium bovis infection in a free-living fallow deer (Dama dama) in northwest Italy, the epidemiological analysis (i.e., tracing source and dissemination during outbreaks), and the potential source of infection in a historically animal tuberculosis (aTB)-free area. Gross lung and lymph node lesions were histologically consistent with a severe parasitic bronchopne…			yes
scopus	Lyme borreliosis incidence in Lombardy, Italy (2000–2015): Spatiotemporal analysis and environmental risk factors	https://www.scopus.com/inward/record.uri?eid=2-s2.0-85068414922&doi=10.1016%2fj.ttbdis.2019.07.001&partnerID=40&md5=a177f412788c9f87c1ae940cac6ca502	Lyme borreliosis cases have been reported from Lombardy in northern Italy, where Ixodes ricinus is the main vector of Borrelia burgdorferi sensu lato. However, spatial and temporal variation in the incidence of Lyme borreliosis is not well understood. In the present study, based on new notified cases of Lyme borreliosis from 2000 to 2015, an average of 1.24 new cases per million residents per yea…			no
scopus	Malignant peritoneal mesothelioma in a boar who lived in Calabria (Italy): Wild animal as sentinel system of human health	https://www.scopus.com/inward/record.uri?eid=2-s2.0-85066045256&doi=10.1016%2fj.scitotenv.2019.05.254&partnerID=40&md5=ed8410bf568e09a3e877645afee3bec1	Mesothelioma is a tumor of the serosal membranes described both in human and veterinary medicine. While in humans the relationship between mesothelioma and exposure to asbestos and some other asbestiform minerals is well known, in animals it is still difficult to establish. In this paper a case of malignant peritoneal mesothelioma probably related to asbestos exposure in a wild boar is described.…			yes
scopus	Accumulation of trace elements in feathers of the Kentish plover Charadrius alexandrinus	https://www.scopus.com/inward/record.uri?eid=2-s2.0-85064561366&doi=10.1016%2fj.ecoenv.2019.04.051&partnerID=40&md5=44fee0cdf433d74422ea637a1c1895a5	A non-invasive study of trace element accumulation in tail feathers of the Kentish plover (Charadrius alexandrinus) was performed along the coastline of the northern littoral strip of the Venice Lagoon, with the aim to verify whether contamination may be a factor affecting conservation status of Kentish plover populations. Body burdens in feathers of 11 trace elements including toxic metals/metal…			no
scopus	Avian influenza overview February– August 2019	https://www.scopus.com/inward/record.uri?eid=2-s2.0-85073193243&doi=10.2903%2fj.efsa.2019.5843&partnerID=40&md5=cd19b821554398c7b6882300ed9e2bff	Between 16 February and 15 August 2019, five HPAI A(H5N8) outbreaks at poultry establishments in Bulgaria, two low pathogenic avian influenza (LPAI) A(H5N1) outbreaks in poultry in Denmark and one in captive birds in Germany, one LPAI A(H7N3) outbreak in poultry in Italy and one LPAI A(H7N7) outbreak in poultry in Denmark were reported in Europe. Genetic characterisation reveals that viruses from…			no
scopus	Trends and correlates of antimicrobial use in broiler and Turkey farms: A poultry company registry-based study in Italy	https://www.scopus.com/inward/record.uri?eid=2-s2.0-85072056795&doi=10.1093%2fjac%2fdkz212&partnerID=40&md5=33a1e745a1fef8f472c174b6c1a323ac	Background: Antimicrobial usage (AMU) in livestock plays a key role in the emergence and spread of antimicrobial resistance. Analysis of AMU data in livestock is therefore relevant for both animal and public health. Objectives: To assess AMU in 470 broiler and 252 Turkey farms of one of Italy's largest poultry companies, accounting for around 30% of national poultry production, to identify trends…			no
scopus	Estimating relationships between forest fires and greenhouse gas emissions: circular and cumulative effects or unidirectional causality?	https://www.scopus.com/inward/record.uri?eid=2-s2.0-85071155457&doi=10.1007%2fs10661-019-7770-z&partnerID=40&md5=6398784e390eb623c28200bd8911f92f	Greenhouse gas emissions have relevant implications on increases in global temperatures. In turn, forest fires cause significant damage to populations and economic activities, compromising sustainable development and sustainability. However, sometimes, these two phenomena seem to be interrelated. The objective of the study presented here is to investigate the relationship between forest fires and…			no
scopus	Potential role of the alien planthopper Ricania speculum as vector of Flavescence dorée phytoplasma	https://www.scopus.com/inward/record.uri?eid=2-s2.0-85070825228&doi=10.1007%2fs10658-019-01731-0&partnerID=40&md5=c87d4701a302c67756a44cb454994d1e	Ricania speculum is an Asian planthopper that was accidentally imported into Europe from the Far East. The planthopper was first observed in Italy in 2009 (Genoa province, Liguria) and is now considered established. The current range of R. speculum in Italy includes Liguria, Tuscany, Veneto, Piedmont and Latium. Ricania speculum is polyphagous and has been observed on wild and cultivated plants t…			no
scopus	Feathers of Humboldt penguin are suitable bioindicators of Rare Earth Elements	https://www.scopus.com/inward/record.uri?eid=2-s2.0-85065228654&doi=10.1016%2fj.scitotenv.2019.05.032&partnerID=40&md5=18052b118187e38d00e5684ecfc221d8	Rare earth elements (REEs), also called lanthanides, are emerging contaminants worldwide, due to their unique physical and chemical characteristics that make them essential in a variety of industrial applications. However, there is still a gap in the knowledge of occurrence and accumulation of REEs in biota, and no investigations have yet been performed in penguin feathers, which have already bee…			no
scopus	Association between the cervicovaginal microbiome, BRCA1 mutation status, and risk of ovarian cancer: a case-control study	https://www.scopus.com/inward/record.uri?eid=2-s2.0-85069810452&doi=10.1016%2fS1470-2045%2819%2930340-7&partnerID=40&md5=e08f049420d824c315ee6ab0e85730de	Background: Various factors—including age, family history, inflammation, reproductive factors, and tubal ligation—modulate the risk of ovarian cancer. In this study, our aim was to establish whether women with, or at risk of developing, ovarian cancer have an imbalanced cervicovaginal microbiome. Methods: We did a case-control study in two sets of women aged 18–87 years in the Czech Republic, Ger…			no
scopus	Adaptive management of species recovery programs: A real-world application for an endangered amphibian	https://www.scopus.com/inward/record.uri?eid=2-s2.0-85066283543&doi=10.1016%2fj.biocon.2019.05.031&partnerID=40&md5=030097408e8c7743eb991870483d2a49	Adaptive management (AM)is often cited as an innovative approach which could improve recovery plans for threatened species, yet real-world applications remain rare. Here, we describe an adaptive program for the reintroduction of a threatened amphibian in Italy. We used an adaptive approach to decide whether to use captive breeding, headstarting of tadpoles or direct translocation of eggs, with th…			no
scopus	Epidemiology of leptospirosis in North-Central Italy: Fifteen years of serological data (2002–2016)	https://www.scopus.com/inward/record.uri?eid=2-s2.0-85063864299&doi=10.1016%2fj.cimid.2019.04.001&partnerID=40&md5=65b78153d32392c5aed91857e33547c8	Leptospirosis is a re-emerging bacterial zoonosis. North-Central Italy is characterized by a geographic area that promote Leptospira circulation. Data on sero-epidemiological survey carried out from 2002 to 2016 in North-Central Italy were reported and discussed. Overall, 709 out of the 8488 (8.35%) tested sera were positive for Leptospira at the cut-off titer (1:100) and 218 (2.57%) at higher ti…			yes
scopus	Chronic intramammary infection by Listeria monocytogenes in a clinically healthy goat - A case report	https://www.scopus.com/inward/record.uri?eid=2-s2.0-85069267920&doi=10.1186%2fs12917-019-1989-3&partnerID=40&md5=75f52ef3709029b96f86f30842fb9af8	Background: Listeria monocytogenes is a ubiquitous Gram-positive bacterium responsible for a severe foodborne disease in humans, and contaminated dairy products can be an important source of infection. Typically, infected dairy ruminants show clinical manifestations including encephalitis, septicemia, abortion, and diarrhea, but may also become asymptomatic carriers and shed L. monocytogenes in t…			no
scopus	Emergence of a novel reassortant strain of bluetongue serotype 6 in israel, 2017: Clinical manifestations of the disease and molecular characterization	https://www.scopus.com/inward/record.uri?eid=2-s2.0-85069792188&doi=10.3390%2fv11070633&partnerID=40&md5=a58d3762eb6e6c15c360608c7c4f6112	Reassortment contributes to the evolution of RNA viruses with segmented genomes, including Bluetongue virus (BTV). Recently, co-circulation of natural and vaccine BTV variants in Europe, and their ensuing reassortment, were proposed to promote appearance of novel European BTV strains, with potential implications for pathogenicity, spread and vaccination policies. Similarly, the geographical featu…			no
scopus	Crimean-congo hemorrhagic fever virus genome in tick from migratory bird, italy	https://www.scopus.com/inward/record.uri?eid=2-s2.0-85068477672&doi=10.3201%2feid2507.181345&partnerID=40&md5=65408533a12ea31ebb0322b9c33a38d3	We detected Crimean-Congo hemorrhagic fever virus in a Hyalomma rufipes nymph collected from a whinchat (Saxicola rubetra) on the island of Ventotene in April 2017. Partial genome sequences suggest the virus originated in Africa. Detection of the genome of this virus in Italy confirms its potential dispersion through migratory birds. © 2019, Centers for Disease Control and Prevention (CDC). All r…			no
scopus	The influence of meteorological conditions and atmospheric circulation types on PM10 levels in western Turkey	https://www.scopus.com/inward/record.uri?eid=2-s2.0-85067978653&doi=10.1007%2fs10661-019-7609-7&partnerID=40&md5=44c3b36cb7568e5f0102c036d05d37e2	High levels of atmospheric pollutants have been frequently measured in Turkey during the last decade. Specifically, the occurrence of these high particulate matter concentrations is often related to either local-scale conditions or regional-scale transport. In order to better understand the atmospheric factors that trigger poor air quality, further research investigating the relationship between …			no
scopus	A wild circulation: High presence of Porcine circovirus 3 in different mammalian wild hosts and ticks	https://www.scopus.com/inward/record.uri?eid=2-s2.0-85064163339&doi=10.1111%2ftbed.13180&partnerID=40&md5=6c3b3bd15abf83b64e0b2d399e9a9561	Porcine circovirus 3 (PCV-3) has emerged as a potential threat for swine industry, being consistently reported in the presence of several clinical signs all around the world. Recently, its presence in wild boar has been demonstrated at high prevalence. This evidence is surprising since the lower density of wild populations might not be expected to sustain such efficient viral transmission. Porcin…			yes
scopus	GSTP1 gene methylation and AHR rs2066853 variant predict resistance to first generation somatostatin analogs in patients with acromegaly	https://www.scopus.com/inward/record.uri?eid=2-s2.0-85057540851&doi=10.1007%2fs40618-018-0988-8&partnerID=40&md5=344a634923a6d71b286eb8a620bc52fb	Purpose: Biomarkers of clinical and therapeutic outcome in acromegaly are needed. Polymorphisms or epigenetic changes of detoxification genes, such as those coding for the aryl hydrocarbon receptor (AHR) and the glutathione-S-transferase-P1 (GSTP1), could have a role in GH secreting pituitary tumors’ pathophysiology and clinical expression. In this study, we assessed the contribution of GSTP1 gen…			no
scopus	Unravelling the sex- A nd age-specific impact of poaching mortality with multievent modeling	https://www.scopus.com/inward/record.uri?eid=2-s2.0-85067284510&doi=10.1186%2fs12983-019-0321-1&partnerID=40&md5=d779d041522844d3ff99ad5a6ba7ec75	Background: Poaching is a prominent source of 'hidden hurdles', cryptic impacts of human activities that may hinder the conservation of animal populations. Estimating poaching mortality is challenging, as the evidence for illegal killing is not outwardly obvious. Using resighting and recovery data collected on 141 marked red deer Cervus elaphus within the Stelvio National Park (central Italian Al…			no
scopus	Recent spread of the “flavescence dorée” disease in North-Eastern Italy	https://www.scopus.com/inward/record.uri?eid=2-s2.0-85078830205&doi=10.5958%2f2249-4677.2019.00104.X&partnerID=40&md5=5c169715ebb0ad21c86a40e16f37254f	Recently, in the northern grapevine-growing area of Udine province (Friuli Venezia Giulia region) an epidemic of “flavescence dorée” (FD) disease is spreading. With the aim to investigate the genetic variability of the FD phytoplasma, 72 and 5 strains identified respectively in grapevine and Scaphoideus titanus samples, collected in the years 2016-2018 both in the epidemic area and in previous in…			no
scopus	Accreditation procedure for Trichinella spp. Detection in slaughterhouses: The experience of an internal laboratory in Italy	https://www.scopus.com/inward/record.uri?eid=2-s2.0-85069760845&doi=10.3390%2ffoods8060195&partnerID=40&md5=2865071b89a27ae1d6e2397b6a54d81b	Trichinellosis is a severe foodborne zoonotic disease due to the consumption of undercooked meat containing Trichinella spp. larvae. According to Commission Regulation (EU) No 1375/2015, domestic pigs, farmed wild boar, and horses must be tested for the presence of the parasite in the muscles as part of post-mortem examination. In this study, the accreditation procedure and the maintenance of the…			yes
scopus	Budget impact of bimonthly use of cetuximab in patients diagnosed with metastatic colorectal cancer	https://www.scopus.com/inward/record.uri?eid=2-s2.0-85068711480&doi=10.2217%2ffon-2018-0904&partnerID=40&md5=31f7add2b8b466cff2ca49b58b515847	Aim: Cetuximab is used for the treatment of RAS wild-type metastatic colorectal cancer patients. Standard administration schedule is once a week			no
scopus	Integrating local ecological knowledge, citizen science and long-term historical data for endangered species conservation: Additional records of angel sharks (Chondrichthyes: Squatinidae) in the Mediterranean Sea	https://www.scopus.com/inward/record.uri?eid=2-s2.0-85066092239&doi=10.1002%2faqc.3089&partnerID=40&md5=f51e228ec3a1809bb0fa87e1f4f80b8e	All three species of angel sharks (genus Squatina) inhabiting the Mediterranean Sea are listed as Critically Endangered in the International Union for Conservation of Nature Red List of Threatened Species due to overexploitation. New records from Cyprus, Greece, Italy and Libya were collected from citizen-scientists and integrated with local knowledge obtained using structured interviews in the f…			no
scopus	Phylogeography and epidemiology of Brucella suis biovar 2 in wildlife and domestic swine	https://www.scopus.com/inward/record.uri?eid=2-s2.0-85064902787&doi=10.1016%2fj.vetmic.2019.04.025&partnerID=40&md5=8439ddbad7bf50f339a2d91a5e1402b0	Swine brucellosis due to Brucella suis biovar 2 (bv2) is enzootic in wild boar and hare in continental Europe and may cause major economic losses to the pig industry, mainly in free-ranged pig farms. The high nucleotide identity found among the B. suis biovar 2 isolates has long hindered the full understanding of the epidemiology and the phylogeography of the disease. Here, we used multilocus var…			no
scopus	Ixodid ticks on wild donkeys in a Mediterranean nature reserve (Asinara National Park): diversity and risk factors	https://www.scopus.com/inward/record.uri?eid=2-s2.0-85058857124&doi=10.1111%2fmve.12355&partnerID=40&md5=661a1690bb34ec8e7550421ad3f171ca	The Sardinian coloured donkey Equus asinus (Perissodactyla: Equidae) and its albino colour morph represent the wildlife species most typical of the island of Asinara. This Mediterranean island represents a favourable context for ticks and tick-borne diseases			no
scopus	Predation pressure in maize across Europe and in Argentina: an intercontinental comparison	https://www.scopus.com/inward/record.uri?eid=2-s2.0-85039039596&doi=10.1111%2f1744-7917.12550&partnerID=40&md5=6003e627a57e25c421f3f39d60310ace	Humankind draws important benefits from large-scale ecological processes termed ecosystem services, yet the status of several of them is declining. Reliable monitoring methods are essential for tracking the status of ecosystem services. Predation is the mainstay of natural pest control, a key ecosystem service. We used green plasticine caterpillars to monitor predation pressure, and to obtain bas…			no
scopus	Systemic tuberculosis by MYCOBACTERIUM BOVIS in a free-ranging MARSICAN brown bear (URSUS ARCTOS MARSICANUS): A Case report	https://www.scopus.com/inward/record.uri?eid=2-s2.0-85065922959&doi=10.1186%2fs12917-019-1910-0&partnerID=40&md5=d4b691ec3a8eaa4cedddb85fba01559a	Background: Mycobacterium bovis is known to have a wide host range and has been isolated from numerous free-ranging wildlife species, carnivores included. In bears, M. bovis has been previously reported only from a culture of pooled lymph nodes of a black bear (Ursus americanus) in the absence of lesions. The aims of this study were to describe gross and microscopic pathological findings of M. bo…			no
scopus	Emerging feline vector-borne pathogens in Italy	https://www.scopus.com/inward/record.uri?eid=2-s2.0-85065230552&doi=10.1186%2fs13071-019-3409-8&partnerID=40&md5=4a2dec398d4e12892c730380874d86f8	Background: The epidemiology of feline vector-borne pathogens (FeVBPs) has been less investigated in cats than in dogs. The present study assessed the prevalence of Rickettsia spp., Babesia spp., Cytauxzoon spp. and Leishmania infantum infections in cat populations living in central Italy, by molecular and serological tools. Results: A total of 286 healthy cats were randomly selected from catteri…			no
scopus	Intensive first-line FIr-C/FOx-C association of triplet chemotherapy plus cetuximab in RAS wild-type metastatic colorectal cancer patients: preliminary phase II data and prediction of individual limiting toxicity syndromes by pharmacogenomic biomarkers	https://www.scopus.com/inward/record.uri?eid=2-s2.0-85067673635&doi=10.1177%2f1758835919846421&partnerID=40&md5=f1ae920ecc95d216351fe8473310a70d	Background: Intensive triplet chemotherapy/bevacizumab significantly increased metastatic colorectal cancer (MCRC) outcome. This phase II study investigated the safety/activity of FIr-C/FOx-C triplet/cetuximab (CET) in first-line RAS wild-type and the prediction of individual limiting toxicity syndromes (LTS) by pharmacogenomic biomarkers. Methods: A Simon two-step design was used: p0 70%, p1 85%…			no
scopus	Assessing the occurrence and transfer dynamics of ESBL/pAmpC-producing Escherichia coli across the broiler production pyramid	https://www.scopus.com/inward/record.uri?eid=2-s2.0-85066107316&doi=10.1371%2fjournal.pone.0217174&partnerID=40&md5=535491d4042e8a2ee0285676c335650c	Extended-spectrum β-lactamase (ESBL)- and plasmid mediated AmpC-type cephalosporinase (pAmpC)-producing Escherichia coli (ESBL/pAmpC E. coli) in food-producing animals is a major public health concern. This study aimed at quantifying ESBL/pAmpC-E. coli occurrence and transfer in Italy's broiler production pyramid. Three production chains of an integrated broiler company were investigated. Cloacal…			no
scopus	Genetic diversity of flavescence dorée phytoplasmas at the vineyard scale	https://www.scopus.com/inward/record.uri?eid=2-s2.0-85065571548&doi=10.1128%2fAEM.03123-18&partnerID=40&md5=382b5036f34c3f30316b0e49fd99c357	To study the role of wild areas around the vineyards in the epidemiology of flavescence dorée (FD) and track the origin of new foci, two phytoplasma genetic markers, dnaK and malG, were developed for FD phytoplasma (FDp) characterization. The two genes and the vmpA locus were used to genetically characterize FDp populations at seven agroecosystems of a wine-growing Italian region. Vitis vinifera,		gone-wild	no
scopus	Surveillance and control of African Swine Fever in free-ranging pigs in Sardinia	https://www.scopus.com/inward/record.uri?eid=2-s2.0-85063862112&doi=10.1111%2ftbed.13138&partnerID=40&md5=42199315dac0bf0060f857804f1ae91c	African swine fever (ASF) is a notifiable infectious disease, caused by the ASF virus (ASFV), which is a DNA virus belonging to the family Asfarviridae, genus Asfivirus. This disease has gained importance in the last decade after its spread in several countries in Eastern and Central Europe, and more recently, in China. Despite the efforts made to eradicate it, ASF is still present on the Mediter…			yes
scopus	Lead (Pb) in the tissues of anatidae, ardeidae, sternidae and laridae of the northern hemisphere: A review of environmental studies	https://www.scopus.com/inward/record.uri?eid=2-s2.0-85063225832&doi=10.1007%2fs11356-019-04799-7&partnerID=40&md5=703dd3abdf39f683e61ebc8ead43c43a	Due to the ability of birds to travel long distances in the air, the potential feeding area of each individual is much larger than that of typical terrestrial animals. This makes birds a convenient indicator of environmental lead (Pb) pollution over large areas, in particular areas of inland and coastal waters. The aim of this study was to assess the concentrations of Pb in various organs of wate…			no
scopus	Biomass burning contribution to PM10 concentration in Rome (Italy): Seasonal, daily and two-hourly variations	https://www.scopus.com/inward/record.uri?eid=2-s2.0-85061660318&doi=10.1016%2fj.chemosphere.2019.02.019&partnerID=40&md5=551446755b13627e263d024cc7b71fbd	The possibility of a relevant contribution of biomass burning for domestic heating to PM10 in the urban area of Rome was explored. The concentration of levoglucosan was determined for 31 months in Rome and in a nearby peri-urban area. During the cold season it reached several hundreds of ng/m3 at both sites, with a clear inverse relationship with air temperature. During the summer it remained wel…			no
scopus	Nest box selection and reproduction of European Rollers in Central Italy: a 7-year study	https://www.scopus.com/inward/record.uri?eid=2-s2.0-85064609900&doi=10.1186%2fs40657-019-0150-0&partnerID=40&md5=64c8f108a16799a8ef5758ab18ea381e	Background: Changes and increased mechanisation of agricultural practices have influenced the biodiversity composition of farmland habitats and caused a decline of bird communities in many European countries. The removal of shrubs and large trees rich in natural cavities, has also led to a drastic decrease in nest site availability for cavity-nesting bird species. Nest-boxes are a common conserva…			no
scopus	Rare earth elements in marine and terrestrial matrices of Northwestern Italy: Implications for food safety and human health	https://www.scopus.com/inward/record.uri?eid=2-s2.0-85060165913&doi=10.1016%2fj.scitotenv.2019.01.112&partnerID=40&md5=891e3e47cd141adacc6e5a5a9721c3dd	Rare earth elements (REEs) are central in several critical technologies			no
scopus	Assessment of a high sensitivity method for identification of IDH1 R132x mutations in tumors and plasma of Intrahepatic Cholangiocarcinoma patients	https://www.scopus.com/inward/record.uri?eid=2-s2.0-85064847710&doi=10.3390%2fcancers11040454&partnerID=40&md5=1081b86eeab864272053d0def4ee43cb	Hotspot codon 132 mutations (R132xIDH1m) are frequent in intrahepatic cholangiocarcinoma (ICC), are druggable by anti-IDH1m agents, and could represent a marker of disease progression. Developing an assay to identify R132xIDH1m would provide a useful tool to select patients benefitting from targeted treatments. We tested a quantitative real-time allele-specific polymerase chain reaction (qPCR)-ba…			no
scopus	Helminths of wild boar (Sus scrofa) in the calabrian region of southern Italy	https://www.scopus.com/inward/record.uri?eid=2-s2.0-85064722829&doi=10.7589%2f2018-02-028&partnerID=40&md5=f550deccf9dc8779ad96595589b217d8	In Calabria, as in other Italian regions, the wild boar (Sus scrofa) population has increased considerably in the last few years. The presence of this wild ungulate, a huntable species, was detected throughout this region. Wild boars are a host for many endoparasites, some of which are zoonotic. Our aim was to acquire data on the prevalence endoparasites in wild boar in the region of Calabria, It…			yes
scopus	LIMPRINT in Specialist lymphedema services in United Kingdom, France, Italy, and Turkey	https://www.scopus.com/inward/record.uri?eid=2-s2.0-85064711820&doi=10.1089%2flrb.2019.0021&partnerID=40&md5=6ba4378430746178f2f916b909ee2abd	Background: There is no standardized international model for specialist lymphedema services, which covers the types of lymphedema treated and the treatments provided. The aim of this study was to provide a profile of patients attending specialist lymphedema services in different countries to explore similarities and differences. Methods and Results: The LIMPRINT core tool was used in specialist l…		younger	no
scopus	Incidence of hepatitis E virus infection among blood donors in a high endemic area of Central Italy	https://www.scopus.com/inward/record.uri?eid=2-s2.0-85059694827&doi=10.1111%2fjvh.13049&partnerID=40&md5=6408557718004dde24ebc70938860d8e	In Europe, autochthonous hepatitis E virus (HEV) infection is mainly a foodborne zoonosis, but it is also transmitted by blood transfusion. Despite the numerous prevalence surveys, only a few studies have investigated HEV incidence. We aimed to determine HEV incidence and risk factors among blood donors in a hyperendemic area in Central Italy. Of 296 blood donors who had tested HEV negative in tw…			no
scopus	Factors affecting implantation failure in roe deer	https://www.scopus.com/inward/record.uri?eid=2-s2.0-85059167263&doi=10.1002%2fjwmg.21623&partnerID=40&md5=e7dd4c7a641d8dcab2327f13778f6240	Reproductive performance is one of the most important life-history traits that should be routinely studied and considered in adaptive wildlife management. In the case of roe deer (Capreolus capreolus), a species with delayed implantation, which complicates studies on fetuses, corpora lutea (CL) counting is the only alternative for routine monitoring. However, because of a possible implantation fa…			no
scopus	Habitat preference of Drosophila suzukii across heterogeneous landscapes	https://www.scopus.com/inward/record.uri?eid=2-s2.0-85054822708&doi=10.1007%2fs10340-018-1052-3&partnerID=40&md5=f0161a02648fa2fc141f5cd1c71c57de	In temperate regions, generalist insect pests are expected to use multiple habitats and host plant species over the different seasons. Landscape composition and configuration can also provide a diversity of thermal resources and host plants that can modify insect activity and movement. Here, we described the seasonal spatial distribution of a destructive invasive pest, spotted wing drosophila (SW…			no
scopus	Prevalence of anisakid parasites in fish collected from Apulia region (Italy) and quantification of nematode larvae in flesh	https://www.scopus.com/inward/record.uri?eid=2-s2.0-85059214924&doi=10.1016%2fj.ijfoodmicro.2018.12.025&partnerID=40&md5=63275ea4c186c58a38fddc90bbd8c5b7	Anisakis spp. and Hysterothylacium spp. are nematodes that commonly parasitize several fish species. Nematode larvae can be recovered in coelomic cavity and viscera, but also in flesh and have an important economic and public health impact. A total of 1144 subjects of wild teleosts, 340 samples of cephalopods and 128 specimens of farmed fish collected from Apulia region were analysed for anisakid…			no
scopus	Exploitation of sentinel-2 time series to map burned areas at the national level: A case study on the 2017 Italy wildfires	https://www.scopus.com/inward/record.uri?eid=2-s2.0-85072382295&doi=10.3390%2frs11060622&partnerID=40&md5=5714a5faf099424b6d8f06388534fb73	Satellite data play a major role in supporting knowledge about fire severity by delivering rapid information to map fire-damaged areas in a precise and prompt way. The high availability of free medium-high spatial resolution optical satellite data, offered by the Copernicus Programme, has enabled the development of more detailed post-fire mapping. This research study deals with the exploitation o…			no
scopus	Distribution of Brucella field strains isolated from livestock, wildlife populations, and humans in Italy from 2007 to 2015	https://www.scopus.com/inward/record.uri?eid=2-s2.0-85063348225&doi=10.1371%2fjournal.pone.0213689&partnerID=40&md5=e631fdcce07e93e64e19c5f3200c0947	Brucellosis is a major public health problem still prevalent as a neglected endemic zoonosis requiring proactive attention in many communities worldwide. The present study involved analysis of Brucella field strains submitted for typing to the Italian National Reference Laboratory for Brucellosis from 2007 to 2015. Strains were identified at the species and biovar levels by classic and molecular …			no
scopus	Genetic and spatial characterization of the red fox (Vulpes vulpes) population in the area stretching between the Eastern and Dinaric Alps and its relationship with rabies and canine distemper dynamics	https://www.scopus.com/inward/record.uri?eid=2-s2.0-85062875199&doi=10.1371%2fjournal.pone.0213515&partnerID=40&md5=ee7ac915a778c9832cdcda013d659f9e	Information on the population dynamics of a reservoir species have been increasingly adopted to understand and eventually predict the dispersal patterns of infectious diseases throughout an area. Although potentially relevant, to date there are no studies which have investigated the genetic structure of the red fox population in relation to infectious disease dynamics. Therefore, we genetically a…			no
scopus	Contaminants bioaccumulation and pathological assessment in Mytilus galloprovincialis in coastal waters facing the brownfield site of Bagnoli, Italy	https://www.scopus.com/inward/record.uri?eid=2-s2.0-85060852715&doi=10.1016%2fj.marpolbul.2019.01.064&partnerID=40&md5=468a4f8265c686c8540c9af5a1da9459	We studied the bioaccumulation of metals and PAHs, the pathological conditions, regressive phenomena and pathogens in wild Mytilus galloprovincialis taken along the North Pier facing the former second Italian largest steelworks of Bagnoli. There was no Cd and Pb bioaccumulation with respect to the EU role 221/2002. Metal shell index decreased as follows: Pb > Ni > Zn > Cu and correlates with the …			no
scopus	Time of occurrence and prevalence of severe lameness in fattening Charolais bulls: Impact of type of floor and space allowance within type of floor	https://www.scopus.com/inward/record.uri?eid=2-s2.0-85060845260&doi=10.1016%2fj.livsci.2019.01.021&partnerID=40&md5=36de44aacf9d7333e9f9011896a7700c	This study aimed at assessing the prevalence of lameness in a large number of batches of Charolais bulls housed in deep litter (DL) or fully slatted concrete (FSC) pens with different space allowance. Data from eight intensive beef farms located in Italy were recorded during 18 months. Five farms housed bulls in DL pens, with space allowance of 5.0 m2/head (two farms) and of 5.5 m2/head (three fa…			no
scopus	Host range of mammalian orthoreovirus type 3 widening to alpine chamois	https://www.scopus.com/inward/record.uri?eid=2-s2.0-85060250955&doi=10.1016%2fj.vetmic.2019.01.012&partnerID=40&md5=91fbb815ffab52a41db0fe4b3068b667	Mammalian orthoreoviruses (MRV) type 3 have been recently identified in human and several animal hosts, highlighting the apparent lack of species barriers. Here we report the identification and genetic characterization of MRVs strains in alpine chamois, one of the most abundant wild ungulate in the Alps. Serological survey was also performed by MRV neutralization test in chamois population during…			yes
scopus	Birds of Gelsari and Lentini marshes, special protection area for the protection and maintenance of aquatic avifauna in central Mediterranean	https://www.scopus.com/inward/record.uri?eid=2-s2.0-85058644674&doi=10.1016%2fj.ocecoaman.2018.12.010&partnerID=40&md5=9a856a79470a2eeb83a1841e012ba012	Gelsari and Lentini marshes are two large wetlands extending along the southern coast of the Gulf of Catania, in Sicily (Italy), which have always been studied extensively by naturalists of the past for their undisputed environmental value. The draining works of these areas, which have occurred in the last century, has led to a loss of interest for the marshes, which were considered lost from the…			no
scopus	Analysis of 11 trace elements in flight feathers of Italian Sparrows in southern Italy: A study of bioaccumulation through age classes, variability in three years of sampling, and relations with body condition	https://www.scopus.com/inward/record.uri?eid=2-s2.0-85054850442&doi=10.1016%2fj.scitotenv.2018.10.105&partnerID=40&md5=05c5c4077f8ac850a75d697380819ba4	Trace elements have been acknowledged as one of the subtlest environmental hazards in all compartments of the total environment. Enhanced by activities in the anthroposphere, they accumulate in the atmosphere, lithosphere, and hydrosphere. Eventually, trace elements can bioaccumulate or biomagnifiy in the biosphere, with harmful effects on animals occupying higher trophic levels, including humans…			no
scopus	Humboldt penguins’ feathers as bioindicators of metal exposure	https://www.scopus.com/inward/record.uri?eid=2-s2.0-85054067127&doi=10.1016%2fj.scitotenv.2018.09.326&partnerID=40&md5=e3fa8c82b61c1ce8617001760ecca39b	Avian feathers have the potential to accumulate trace elements originating from contaminated food and polluted environments. In fact, in feathers, metals bind to keratin, a sulphur-containing protein for which several metals have a strong affinity. Here, the concentrations of 18 essential and non-essential elements were investigated in a Humboldt penguin (Spheniscus humboldti) colony housed at th…			no
scopus	Water quality assessment of transitional and coastal marine Sicilian waters (Italy): Ecological and epidemiological significance of multiple antimicrobial resistant Enterococcus spp.	https://www.scopus.com/inward/record.uri?eid=2-s2.0-85057031022&doi=10.1016%2fj.ecss.2018.11.021&partnerID=40&md5=edc69b0f1ed6d72ff873032bc0d27a4f	The water quality of Sicilian transitional and coastal marine areas was investigated by evaluating the distribution of Enterococcus spp.			no
scopus	Molecular characterisation of the emerging measles virus from Roraima state, Brazil, 2018	https://www.scopus.com/inward/record.uri?eid=2-s2.0-85063252717&doi=10.1590%2f0074-02760180545&partnerID=40&md5=c863830094dc7a62d191926ec928c498	Measles is a human infectious disease of global concern that is caused by the measles virus. In this study, we report the complete genome sequencing of one measles virus isolate, genotype D8, that was obtained directly from a urine sample in Boa Vista city, the capital of Roraima state in Brazil. Phylogenetic reconstruction grouped the genome described in this study with that of samples from Aust…			no
scopus	Attitudes and knowledge of paediatric dentists’ on digital radiography and cone beam computed tomography	https://www.scopus.com/inward/record.uri?eid=2-s2.0-85062191201&partnerID=40&md5=d48547200dad01dd94522feaf2ea32ac	Objective: To determine the frequency and reasons of digital radiography and cone-beam computed tomography usage among paediatric dental practitioners, and to assess their knowledge and need for specific education. Methods: The cross-sectional study was conducted from January to July 2017 and comprised paediatric dentists present at the European Academy of Paediatric Dentistry Interim Seminar in …			no
scopus	Forest spectral recovery and regeneration dynamics in stand-replacing wildfires of central Apennines derived from Landsat time series	https://www.scopus.com/inward/record.uri?eid=2-s2.0-85061356557&doi=10.3390%2frs11030308&partnerID=40&md5=3fbc063c49287a383f25ed0bb7fc247b	Understanding post-fire regeneration dynamics is an important task for assessing the resilience of forests and to adequately guide post-disturbance management. The main goal of this research was to compare the ability of different Landsat-derived spectral vegetation indices (SVIs) to track post-fire recovery occurring in burned forests of the central Apennines (Italy) at different development sta…			no
scopus	Serological Evidence of Mosquito-Borne Flaviviruses Circulation in Hunting Dogs in Campania Region, Italy	https://www.scopus.com/inward/record.uri?eid=2-s2.0-85060788039&doi=10.1089%2fvbz.2018.2337&partnerID=40&md5=2692902fc2dc446c4e50dc6266903500	A Flavivirus survey on 183 hunting dogs was conducted in Campania region, Southern Italy. The seroprevalence value of 40.43% (74/183, 95% confidence intervals [CIs] 33.37-47.49) detected in our study using a competitive enzyme-linked immunosorbent serologic assay (cELISA) proves a considerable level of Flavivirus exposition of these animals. Among the 74 cELISA-positive sera, seroneutralization (…			no
scopus	Trace elements in Plantago lanceolata L., a plant used for herbal and food preparations: new data and literature review	https://www.scopus.com/inward/record.uri?eid=2-s2.0-85057084278&doi=10.1007%2fs11356-018-3740-1&partnerID=40&md5=29efa9a0af614000df90d28602d2c9de	Plantago lanceolata L. is a common grassland and roadside plant, widely used in many countries in food and herbal preparations. In this study, samples of this wild plant were collected from rural, suburban/urban, and industrial environments			no
scopus	Epidemiological survey on cystic echinococcosis in wild boar from Central Italy	https://www.scopus.com/inward/record.uri?eid=2-s2.0-85055294356&doi=10.1007%2fs00436-018-6112-3&partnerID=40&md5=78efb8dec0639ae24ac03443198f08fc	Despite the wide distribution of wild boar populations in Italy and the increase of its diffusion in urbanized areas, only one case report has described the occurrence of Echinococcus granulosus s.l. in a wild boar from Marche (Central Italy). The present study investigated the presence of E. granulosus sensu lato with an epidemiological survey on wild boars from central Italy that had been kille…			yes
scopus	Long-term monitoring by roadkill counts of mammal populations living in intensively cultivated landscapes	https://www.scopus.com/inward/record.uri?eid=2-s2.0-85053939379&doi=10.1007%2fs10531-018-1638-3&partnerID=40&md5=7e572104f64f6e3964bbfc8b871e0f6b	Elusive behaviour and financial constraints hamper the long-term monitoring of mammal population, particularly in intensively cultivated and urbanised landscapes, where most survey methodologies cannot be applied effectively. Provided that there is a direct relationship between each species’ density and frequency of road casualties, roadkill counts may represent a cost-effective alternative metho…			no
scopus	Efficacy of nivolumab in pre-treated non-small-cell lung cancer patients harbouring KRAS mutations	https://www.scopus.com/inward/record.uri?eid=2-s2.0-85055973931&doi=10.1038%2fs41416-018-0234-3&partnerID=40&md5=3784e2156460f83130f191f9bbcf15c5	Background: The present study investigated the efficacy and safety of nivolumab in pre-treated patients with advanced NSCLC harbouring KRAS mutations. Methods: Clinical data and KRAS mutational status were analysed in patients treated with nivolumab within the Italian Expanded Access Program. Objective response rate, progression-free survival and overall survival were evaluated. Patients were mon…			no
scopus	Automated burned area detection and violation monitoring using landsat-TM and VHR data: An engineering and economic study to analyse local governance performance in Sardinia (Italy)	https://www.scopus.com/inward/record.uri?eid=2-s2.0-85113846089&doi=10.1109%2fIGARSS.2019.8900540&partnerID=40&md5=6523f9f710f74fb622fe1bf16351e024	This study aims at analysing local government efficiency using EO data to focus on the construction of new buildings in burned areas. We detected all forests and pastures of Sardinia (Sardinia) that witnessed at least a one-hectare wildfire, for biennium 2005-2006, using Landsat-TM data. We then monitored all the burned areas for a period of at least 10 years following the wildfire, up until 2016…			no
scopus	A ten-year geographic data set on the occurrence and abundance of macroinvertebrates in the River Po basin (Italy)	https://www.scopus.com/inward/record.uri?eid=2-s2.0-85092782897&doi=10.21426%2fB635048312&partnerID=40&md5=1b9d745d4df10610636b3e840f543c4b	Rivers serve many societal functions and are one of the most intensively human influenced ecosystems worldwide, and, due to their importance, are included under the monitoring programs of the Water Framework Directive across Europe. Macroinvertebrates play an important role when monitoring running waters for the assessment of their environmental quality due to their reliability as bioindicators a…			no
scopus	Evaluation of egg production in italian white geese in their first year of reproduction [Bewertung der eiproduktion weißer italienischer gänse im ersten legejahr]	https://www.scopus.com/inward/record.uri?eid=2-s2.0-85078633838&doi=10.1399%2feps.2019.279&partnerID=40&md5=d6df304adbb5f00159c805f9fdb576fa	The aim of this study was to analyse egg production traits in one-year-old Italian white geese based on individual monitoring of reproduction over the 6-week peak of egg laying. The study was conducted on 240 one-year-old female birds divided at the beginning of the reproductive season into 48 experimental subgroups, with 5 birds in each subgroup. During the 6-week production peak, the weight and…			no
scopus	Variability in azithromycin susceptibility results for neisseria gonorrhoeae obtained using gradient MIC strip and agar dilution techniques	https://www.scopus.com/inward/record.uri?eid=2-s2.0-85075743614&doi=10.1128%2fJCM.01353-19&partnerID=40&md5=55318688034c8669662b6e83186e8762	Azithromycin is a component of empirical treatment regimens for Neisseria gonorrhoeae infections, but antimicrobial susceptibility testing for this agent is technically challenging. We compared the intertest variability, MIC values, and CLSI/EUCAST categorization of clinical and reference isolates of N. gonorrhoeae treated with azithromycin by testing 107 clinical isolates and nine reference isol…			no
scopus	Molecular detection of babesia spp. (apicomplexa: Piroplasma) in free-ranging canids and mustelids from southern italy	https://www.scopus.com/inward/record.uri?eid=2-s2.0-85071954941&doi=10.3389%2ffvets.2019.00269&partnerID=40&md5=ee0f88e636fd504c2486fe0d0027974e	Babesiosis is an emerging tick-borne disease caused by apicomplexan parasites with widespread geographical distribution and various wildlife species as reservoir hosts. The aims of this study were to investigate the prevalence and assess the role of free-ranging canids and mustelids in the maintenance of Babesia spp. in southern Italy. PCR analysis of splenic samples targeting the 18S rRNA gene r…			yes
scopus	Simultaneous detection of parasitic vector borne diseases: A robust cross-sectional survey in hunting, stray and sheep dogs in a mediterranean area	https://www.scopus.com/inward/record.uri?eid=2-s2.0-85071770032&doi=10.3389%2ffvets.2019.00288&partnerID=40&md5=7e744c6de40cd390058f79973ccdbb86	Canine vector-borne diseases (CVBDs) are a spectrum of diseases caused by different pathogens transmitted by blood-feeding arthropoda. The aim of this study was to investigate leishmaniosis, babesiosis, and filarial infections in dogs with three different lifestyles (hunting, stray, and sheep dogs) in Molise, the smallest region of southern Italy, where data available about these parasitic infect…			no
scopus	Health survey on the wolf population in Tuscany, Italy	https://www.scopus.com/inward/record.uri?eid=2-s2.0-85071178712&doi=10.4404%2fhystrix-00100-2019&partnerID=40&md5=4969a878ab161097f6287fe281b387bd	The objective of our study was to survey the occurence of transmissible agents in wolf (Canis lupus) population living in the northern Apennines. A total of 703 wolf fecal samples were collected in the Appennino Tosco-Emiliano National Park (ATENP) and the Foreste Casentinesi National Park (FCNP) in Tuscany, Italy. Parasitic forms (eggs or oocists) were detected in 74.3% of fecal samples, mainly …			no
scopus	Assessment of the exposure of Turkey farmers to antimicrobial resistance associated with working practices	https://www.scopus.com/inward/record.uri?eid=2-s2.0-85069775268&doi=10.3390%2fVETSCI6010013&partnerID=40&md5=df56a8388c0b1f29fb4fbec0e15c756d	The objective of the present study was the identification of farming practices in the production of turkeys for human consumption, and their ranking in terms of the occupational probability of exposure to antimicrobial resistant (AMR) bacteria, for farm workers. We gathered evidence and data from scientific literature, on risk factors for AMR in farmers, and on the prevalence of those hazards acr…			no
scopus	Real-time PCR detection of Toxoplasma gondii in tissue samples of wild boars (Sus scrofa) from southern Italy reveals high prevalence and parasite load	https://www.scopus.com/inward/record.uri?eid=2-s2.0-85069269875&doi=10.1186%2fs13071-019-3586-5&partnerID=40&md5=9e279de045b4f759e5e9889a457ee6c2	Background: Toxoplasmosis is a zoonotic parasitic disease caused by Toxoplasma gondii, a widespread protozoan in the phylum Apicomplexa. In Europe, several studies have demonstrated the presence of the parasite in tissues of wild boars (Sus scrofa), but no data exists on the T. gondii load in tissues which in turn may be an useful way to assess the infection risk for the consumer of wild boar mea…			yes
scopus	A hierarchical multivariate spatio-temporal model for clustered climate data with annual cycles	https://www.scopus.com/inward/record.uri?eid=2-s2.0-85068713646&doi=10.1214%2f18-AOAS1212&partnerID=40&md5=d4441747752eac7155fd94baf2733707	We introduce a Bayesian multivariate hierarchical framework to estimate a space-time model for a joint series of monthly extreme temperatures and amounts of precipitation. Data are available for 360 monitoring stations over 60 years, with missing data affecting almost all series. Model components account for spatio-temporal correlation and annual cycles, dependence on covariates and between respo…			no
scopus	Getting to know the gut microbial diversity of metropolitan buenos aires inhabitants	https://www.scopus.com/inward/record.uri?eid=2-s2.0-85068645298&doi=10.3389%2ffmicb.2019.00965&partnerID=40&md5=2948f84b3e0470355087bfd75d4ff4b1	In recent years, the field of immunology has been revolutionized by the growing understanding of the fundamental role of microbiota in the immune system function. The immune system has evolved to maintain a symbiotic relationship with these microbes. The aim of our study was to know in depth the uncharacterized metagenome of the Buenos Aires (BA) city population and its metropolitan area, being t…			no
scopus	Small ruminant lentivirus and Mycobacterium avium subsp. Paratuberculosis: Co-infection prevalence and preliminary investigation on genetic resistance to both infections in a garfagnina goat flock	https://www.scopus.com/inward/record.uri?eid=2-s2.0-85068533209&partnerID=40&md5=810012f1bcd7ad16dbd102aa8e81fe18	Small ruminant lentiviruses (SRLVs) are a heterogeneous group of viruses of sheep, goats and wild ruminants, causing persistent infection and responsible of chronic degenerative disease of joints, lungs, udder and central nervous system in small ru-minants. Mycobacterium avium subsp. paratuberculosis (MAP) is also a major production-limiting disease, which causes a chronic infection of ruminants.…			no
scopus	Human trichinellosis in Italy: An epidemiological review since 1989	https://www.scopus.com/inward/record.uri?eid=2-s2.0-85068398865&doi=10.15167%2f2421-4248%2fjpmh2019.60.2.891&partnerID=40&md5=bab388b85ab05726b7d6aeb7fc2e8c7d	Objectives. Trichinellosis is a worldwide zooantroponosis caused by a nematode of the genus Trichinella that can pose a risk to human health. Among the species of Trichinella, T. Spiralis is the most common represented. The main source of human infection is the consumption of raw or undercooked meat (especially from pigs, wild boars and horses). Infection with Trichinella was one of the most freq…			no
scopus	Prevalence of HPV Genotypes in South Europe: Comparisons between an Italian and a Turkish Unvaccinated Population	https://www.scopus.com/inward/record.uri?eid=2-s2.0-85066973685&doi=10.1155%2f2019%2f8769735&partnerID=40&md5=d47e3407dd5a0a459ab0beb86acd3837	The human papilloma virus (HPV) is a DNA virus associated with benign and malignant lesions of skin and mucous membranes and is the most common sexually transmitted viral infection worldwide. We investigated the prevalence of HPV infection and associated risk factors in Italian and Turkish women population attending the gynecology outpatients clinic in Naples (Italy) and Pamukkale (Turkey). Women…		Luigi Vanvitelli	no			Pamukkale University		in Denizli (Turkey) between January 2014 and June 2015. A questionnaire that included sociodemographic and sexual behavior characteristics, questions about HPV awareness, vaccine status, and reasons for not wanting to get vaccinated, and HPV-related knowledge was completed for each participant, and cervical cytology samples were collected. The prevalence of HPV infection was higher in the Italian…
scopus	Sexual differences in the behavioural response to a variation in predation risk	https://www.scopus.com/inward/record.uri?eid=2-s2.0-85066074535&doi=10.1111%2feth.12887&partnerID=40&md5=e36a358f770dccbd77f000ce38b5c255	Predators may influence their prey populations not only through direct lethal effects, but also by causing behavioural changes. The natural expansion of the wolf (Canis lupus) into the Alps provided the rare opportunity to monitor the responses of a prey species to the return of a large predator. Density effects have rarely been considered in the study of antipredator strategies. We examined the …			no
scopus	Quality parameters of hunted game meat: Sensory analysis and pH monitoring	https://www.scopus.com/inward/record.uri?eid=2-s2.0-85065871944&doi=10.4081%2fijfs.2019.7724&partnerID=40&md5=bcc1cf98da278ef780bf9caf76fb4d8e	The aim of the present research is to propose a new, quick and objective method for the certification of hunted and/or culled wild game meat quality and to monitor its origin and the hunting practices adopted by hunters. The expected deliverable is a new labelling scheme for Italian hunted wild game meat that will guarantee high quality and safety standards for consumers and will decrease transac…			no
scopus	Giardia and Cryptosporidium in red foxes (Vulpes vulpes): Screening for coproantigens in a population of central Italy and mini-review of the literature	https://www.scopus.com/inward/record.uri?eid=2-s2.0-85065313525&doi=10.2478%2fmacvetrev-2019-0013&partnerID=40&md5=2150cb26952da58c549bf304fb5a306d	Giardia and Cryptosporidium are common protozoan parasites affecting several animal species and humans. The aim of this survey was to investigate, for the first time, their prevalence in red fox (Vulpes vulpes) faecal samples in central Italy. Seventy-one red foxes of different ages and sexes were examined for antigenic detection of Giardia and Cryptosporidium in fecal samples by means of a comme…			yes
scopus	The occurrence of Brassica montana Pourr. (Brassicaceae) in the Italian regions of Emilia-Romagna and Marche, and in the Republic of San Marino	https://www.scopus.com/inward/record.uri?eid=2-s2.0-85064743526&doi=10.3897%2fitalianbotanist.7.31727&partnerID=40&md5=feda3730512920dddcf6ed04a2d14cd8	Brassica montana Pourr., a wild relative of the Brassica oleracea L. cole crops (broccoli, cabbage, cauliflower, etc.), deserves special attention for its potential to easily transfer agronomically useful traits to related crops. Monitoring existing B. montana populations is the first step to enabling long-term conservation and management of wild genetic resources. The main distribution area of B…			no
scopus	Homing and home range of the European spiny lobster, Palinurus elephas (Decapoda, Palinuridae) acoustically tracked	https://www.scopus.com/inward/record.uri?eid=2-s2.0-85063930239&doi=10.1163%2f15685403-00003893&partnerID=40&md5=b01eb152f1b02fdcec9ef109ccfe56c2	A specific study has been carried out for the first time to investigate the homing capability and daily home range of the spiny lobster Palinurus elephas by means of ultrasonic telemetry. Nine lobsters collected in the Capo Gallo-Isola delle Femmine marine protected area (northwestern Sicily, central Mediterranean) were tagged with miniaturized transmitters and released at a single site inside th…			no
scopus	Trends in klebsiella pneumoniae strains isolated from the bloodstream in a teaching hospital in southern Italy	https://www.scopus.com/inward/record.uri?eid=2-s2.0-85063276999&partnerID=40&md5=a6c67684d714fe255b38acae1e0698dc	Klebsiella pneumoniae is a common nosocomial pathogen involved in many infectious diseases such as bacteraemia, urinary and respiratory tract infections. It is responsible for the rise in morbidity and mortality rates since most clinical isolates exhibit resistance to several antibiotics. Moreover, the epidemiology of these nosocomial infections is variable across countries and regions. From Janu…			no
scopus	Intensive tobacco cultivations, a possible public health risk?	https://www.scopus.com/inward/record.uri?eid=2-s2.0-85063229534&doi=10.1007%2fs11356-019-04239-6&partnerID=40&md5=bbde4ca4149f57caf81c7656f9e5b04c	The cultivation of tobacco has serious consequences for the environment: it impoverishes the soil by assimilating its nutrients, it involves an intensive use of highly polluting pesticides, it perturbs the ecosystem through deforestation, and it releases nicotine into the environment, which is toxic for humans. Italy is the first producer of raw tobacco in Europe and the Valtiberina area is among…			no
scopus	Differences in prevalence of welfare indicators in male and female Turkey flocks (Meleagris gallopavo)	https://www.scopus.com/inward/record.uri?eid=2-s2.0-85062889980&doi=10.3382%2fps%2fpey534&partnerID=40&md5=3b35420e21c681560634dcab24da04da	Previous research has shown that the transect walks (TW) method provide a practical and effective approach to welfare assessment in broiler and Turkey farms. This method for Turkey welfare assessment is reasonable in terms of time demands within minimal costs. Furthermore, TW approach resembles the routine checks used by farmers. The overall aim of this study was to verify the feasibility of the …			no
scopus	Combined evaluation of genotype and phenotype of thiopurine S-methyltransferase (TPMT) in the clinical management of patients in chronic therapy with azathioprine	https://www.scopus.com/inward/record.uri?eid=2-s2.0-85062887217&doi=10.1515%2fdmpt-2018-0037&partnerID=40&md5=2d51eae448329680fb1b1dce8973e6ab	The thiopurine S-methyltransferase (TPMT)/azathioprine (AZA) gene-drug pair is one of the most well-known pharmacogenetic markers. Despite this, few studies investigated the implementation of TPMT testing and the combined evaluation of genotype and phenotype in multidisciplinary clinical settings where patients are undergoing chronic therapy with AZA. A total of 356 AZA-treated patients for chron…			no
scopus	Fire-severity mitigation by prescribed burning assessed from fire-treatment encounters in maritime pine stands	https://www.scopus.com/inward/record.uri?eid=2-s2.0-85061381516&doi=10.1139%2fcjfr-2018-0263&partnerID=40&md5=bb46e2c32fd6dbaa59943cda178ae1e2	Maritime pine (Pinus pinaster Ait.) stands are prone to high-intensity fire. Fuel treatments lessen potential fire behaviour and severity, but evidence of their effectiveness when tested by wildfire is extremely scarce in Europe. We assess the longevity of prescribed burning in maritime pine plantations in decreasing fire severity. Heights of crown scorch and stem-bark char were measured in treat…			no
scopus	Orthopoxvirus seroprevalence in cats and veterinary personnel in North-Eastern Italy in 2011	https://www.scopus.com/inward/record.uri?eid=2-s2.0-85060637572&doi=10.3390%2fv11020101&partnerID=40&md5=df6ea4e9cfb9e018cb3447bc3d0ed5e7	Orthopoxviruses (OPV) are emerging zoonotic pathogens, and an increasing number of human infections is currently reported in Europe and in other continents, warranting heightened attention on this topic. Following two OPV infections reported in veterinarians scratched by sick cats in 2005 and 2007 in North-Eastern-Italy, involving a previously undescribed OPV, a similar strain was isolated by a s…			no
scopus	Pathology and distribution of trombiculosis in northern chamois (Rupicapra rupicapra rupicapra) in the Italian Alps	https://www.scopus.com/inward/record.uri?eid=2-s2.0-85060115525&doi=10.7589%2f2018-01-020&partnerID=40&md5=19c52e7c1355d99fdd89fe3770980a75	Trombiculosis has been reported in some wild ruminant species. We investigated the occurrence of trombiculosis in the northern chamois (Rupicapra rupicapra rupicapra) in the Western Italian Alps, and we describe the related histopathologic changes. Superficial scrapes and skin samples were taken from 191 chamois from the Lombardy and Piedmont regions during the hunting season in September–Decembe…			yes
scopus	Active and passive surveillance for bat lyssaviruses in Italy revealed serological evidence for their circulation in three bat species	https://www.scopus.com/inward/record.uri?eid=2-s2.0-85057763047&doi=10.1017%2fS0950268818003072&partnerID=40&md5=b9979bd2c3122d434bd3542d4e01009d	The wide geographical distribution and genetic diversity of bat-associated lyssaviruses (LYSVs) across Europe suggest that similar viruses may also be harboured in Italian insectivorous bats. Indeed, bats were first included within the passive national surveillance programme for rabies in wildlife in the 1980s, while active surveillance has been performed since 2008. The active surveillance strat…			no
scopus	Organic pollution in PGI and non-PGI lemons and related soils from Italy and Turkey	https://www.scopus.com/inward/record.uri?eid=2-s2.0-85057338626&doi=10.1080%2f14786419.2018.1519818&partnerID=40&md5=74450cec936147127b6ed4e965ddcc7d	In this work 67 organic contaminants in Protected Geographical Indication (PGI) and non-PGI Interdonato Lemon pulps, peels, leave and related soils were evaluated by GC/MS-MS. It is possible to highlight that in Italian pulps and peels the residues were under LODs (0.10–10.30 ng·g−1), whereas the leaves showed piperonyl butoxide in 33% of samples (11.76 ± 1.24 ng·g−1) and cypermethrins in 33% of …			no
scopus	New resistance mutations to nucleoside reverse transcriptase inhibitors at codon 184 of HIV-1 reverse transcriptase (M184L and M184T)	https://www.scopus.com/inward/record.uri?eid=2-s2.0-85057326124&doi=10.1111%2fcbdd.13378&partnerID=40&md5=eb46c67fc6aea705b98acd90f369b088	Mutations at HIV-1 reverse transcriptase (RT) codon 184 such as M184V confer resistance to two nucleos(t)ide RT inhibitors (NRTI), lamivudine (3TC) and emtricitabine (FTC). The prevalence of mutations at HIV-1 RT codon 184 was evaluated using three independent RT sequence databases from treatment-experienced (TE) and treatment-naïve (TN) individuals. Data were collected retrospectively from three…			no
scopus	A generic framework for spatial quantitative risk assessments of infectious diseases: Lumpy skin disease case study	https://www.scopus.com/inward/record.uri?eid=2-s2.0-85052971340&doi=10.1111%2ftbed.12993&partnerID=40&md5=9ad93cb314ca004a67bee85709b20dab	The increase in availability of spatial data and the technological advances to handle such data allow for subsequent improvements in our ability to assess risk in a spatial setting. We provide a generic framework for quantitative risk assessments of disease introduction that capitalizes on these new data. It can be adopted across multiple spatial scales, for any pathogen, method of transmission o…			no
scopus	Pseudorabies virus in North-West Italian wild boar (Sus scrofa) populations: prevalence and risk factors to support a territorial risk-based surveillance	https://www.scopus.com/inward/record.uri?eid=2-s2.0-85060553194&doi=10.12834%2fVetIt.1006.6613.2&partnerID=40&md5=214dc8ca5d88660564e314109b0ade8a	Although the eradication of Pseudorabies virus (PrV) in domestic pigs is ongoing, the circulation of this virus in wild boars remains a threat in the currently unprotected, 'low prevalence', pig population. In this study, we reported PrV prevalence data and the influence of possible risk factors in 2 North-West Italian wild boar populations (free and enclosed) with the goal of supporting the impl…			yes
scopus	Interactions between commercial fishing vessels and a pelagic seabird in the southern Mediterranean Sea	https://www.scopus.com/inward/record.uri?eid=2-s2.0-85057719758&doi=10.1186%2fs12898-018-0212-x&partnerID=40&md5=5168c4f922a28c54968f2c8486fd1fb6	Background: Fishing activities can influence foraging behaviour of many seabird species worldwide. Seabirds are attracted by fishing vessels which can facilitate access to demersal fish as a novel food resource that otherwise would be unavailable. On the other hand, intense fishing activities cause depletion of fish stocks with a reduction of natural prey available for seabirds. Moreover, fisheri…			no
scopus	GI-16 lineage (624/I or Q1), there and back again: The history of one of the major threats for poultry farming of our era	https://www.scopus.com/inward/record.uri?eid=2-s2.0-85058819724&doi=10.1371%2fjournal.pone.0203513&partnerID=40&md5=b20d4c81a9835c6b329e526ff70c7e05	The genetic variability of Infectious bronchitis virus (IBV) is one of the main challenges for its control, hindering not only the development of effective vaccination strategies but also its classification and, consequently, epidemiology understanding. The 624/I and Q1 genotypes, now recognized to be part of the GI-16 lineage, represent an excellent example of the practical consequences of IBV m…			no
scopus	A serological survey on swine brucellosis using standard procedures, Dot Blot, and Western Blot in finisher pigs in Central-North Italy	https://www.scopus.com/inward/record.uri?eid=2-s2.0-85058635644&doi=10.3390%2fvetsci5040086&partnerID=40&md5=6de23bbf7f241c4f025b6e6f8974a91d	In recent years, Brucella suis has been sporadically reported in Italy in domestic and wild swine. Since standard serological tests can determine false positive results, the development of alternative tests with improved sensitivity and specificity is rather essential. We analyzed 1212 sera collected at slaughterhouse from healthy pigs belonging to 62 farms of North-Central Italy. Sera were teste…			no
scopus	Emerging mosquito-borne threats and the response from European and Eastern Mediterranean countries	https://www.scopus.com/inward/record.uri?eid=2-s2.0-85058294747&doi=10.3390%2fijerph15122775&partnerID=40&md5=3bf33908684a8a5eca7863b267ef3894	Mosquito-borne viruses are the cause of some of the greatest burdens to human health worldwide, particularly in tropical regions where both human populations and mosquito numbers are abundant. Due to a combination of anthropogenic change, including the effects on global climate and wildlife migration there is strong evidence that temperate regions are undergoing repeated introduction of mosquito-…			no
scopus	Pathogenesis and genetic characteristics of novel reassortant low-pathogenic avian influenza H7 viruses isolated from migratory birds in the Republic of Korea in the winter of 2016–2017	https://www.scopus.com/inward/record.uri?eid=2-s2.0-85056629128&doi=10.1038%2fs41426-018-0181-3&partnerID=40&md5=4095dfdb83b6b15b9e15e791ddc6d492	In this study, we characterized H7 subtype low-pathogenicity (LP) influenza A viruses (IAVs) isolated from wild bird habitats in the Republic of Korea from 2010 to early 2017. Through national surveillance, 104 H7 IAVs were isolated, accounting for an average of 14.9% of annual IAV isolations. In early 2017, H7 subtypes accounted for an unusually high prevalence (43.6%) of IAV detections in wild …			no
scopus	Using beef-breed semen in seropositive dams for the control of bovine neosporosis	https://www.scopus.com/inward/record.uri?eid=2-s2.0-85056209235&doi=10.1016%2fj.prevetmed.2018.10.024&partnerID=40&md5=80ff05782a03c54146fddc1e0e4daa36	A program for controlling bovine neosporosis based only on the use of beef semen, without culling seropositive animals, was evaluated in a closed dairy cattle herd over a 5-year period (2013–2017). The program was based on individual and periodic serological screenings to identify seropositive breeders. Seropositive cows were inseminated with beef-breed semen, thus excluding their descendants fro…			no
scopus	Erratum to “Time trends and short term projections of cancer prevalence in France” (Cancer Epidemiology (2018) 56 (97–105), (S1877782118304235) (10.1016/j.canep.2018.08.001))	https://www.scopus.com/inward/record.uri?eid=2-s2.0-85054162105&doi=10.1016%2fj.canep.2018.10.001&partnerID=40&md5=b9d7be2843579a1b0002a4d874b1db35	The publisher regrets that the full reference list was inadvertently missing from this article. The reference list is reproduced below. The publisher would like to apologise for any inconvenience caused. References 1. Giles G. How important are estimates of cancer prevalence? Ann Oncol. 13(6) (2002) 815-816. 2. Louchini R, Beaupré M, Demers AA, Goggin P, Bouchard C. Trends in cancer prevalence in…			no
scopus	The role of biodiversity data in High Nature Value Farmland areas identification process: A case study in Mediterranean agrosystems	https://www.scopus.com/inward/record.uri?eid=2-s2.0-85053750650&doi=10.1016%2fj.jnc.2018.09.002&partnerID=40&md5=e89af75b5f81fe039c27fa1b991d6a6f	The concept of High Nature Value Farmland (HNVF) was introduced in the early 1990s to highlight the crucial role of low intensity farming systems for the conservation of biodiversity in Europe. HNVF is a biodiversity indicator and the maintenance or the enhancement of HNVF is a goal of the EU's rural development policy. Several different approaches currently exist for identifying such areas, and …			no
scopus	Melanoma-prone families: new evidence of distinctive clinical and histological features of melanomas in CDKN2A mutation carriers	https://www.scopus.com/inward/record.uri?eid=2-s2.0-85053603867&doi=10.1007%2fs00403-018-1866-0&partnerID=40&md5=be87b51fa9e26a7bb6378e6c5a1bc9b2	Germline mutations on the CDKN2A gene, the most important known genetic factors associated with cutaneous melanomas (CMs), predispose carriers to multiple primary CMs (MPMs) with higher frequency and younger onset compared to non-carriers. Most of the largest published studies concerning clinical and histological characteristics of CMs with CDKN2A mutation carriers did not specify if the describe…			no
scopus	West Nile virus transmission and human infection risk in Veneto (Italy): a modelling analysis	https://www.scopus.com/inward/record.uri?eid=2-s2.0-85053496299&doi=10.1038%2fs41598-018-32401-6&partnerID=40&md5=2423af49573107f2704620d59de04f1d	An intensified and continuous West Nile virus (WNV) spread across northern Italy has been observed since 2008, which caused more than one hundred reported human infections until 2016. Veneto is one of the Italian regions where WNV is considered endemic, and the greatest intensity of circulation was observed during 2013 and 2016. By using entomological data collected across the region in those yea…			no
scopus	Molecular survey of HEV infection in wild boar population in Italy	https://www.scopus.com/inward/record.uri?eid=2-s2.0-85053373872&doi=10.1111%2ftbed.12948&partnerID=40&md5=4beb527a8bd1149b1c0560d04a2d4fe6	Hepatitis E virus (HEV) is an RNA virus causing an acute generally self-limited disease in humans. An increasing number of autochthonous cases linked to zoonotic transmission of HEV genotype 3 have been reported over the last 10 years in Europe. Pigs and wild boars are considered the main reservoirs. The principal route of transmission in Europe is food-borne, linked by direct or indirect evidenc…			yes
scopus	Unexpected Echinococcus multilocularis infections in shepherd dogs and wolves in south-western Italian Alps: A new endemic area?	https://www.scopus.com/inward/record.uri?eid=2-s2.0-85052451413&doi=10.1016%2fj.ijppaw.2018.08.001&partnerID=40&md5=3d5faefff8055ab3dbc42ef0b1f66573	The European distribution of Echinococcus multilocularis has been reported to be expanding east and north, whereas its southern limits are deemed stable. During a study on Echinococcus granulosus s.l. infections in wolves and dogs in the Italian Maritime Alps, we unexpectedly detected the presence of E. multilocularis eggs in four fecal samples from at least two shepherd dogs, and in five wolf fe…			no
scopus	Poliovirus and Other Enteroviruses from Environmental Surveillance in Italy, 2009–2015	https://www.scopus.com/inward/record.uri?eid=2-s2.0-85048357258&doi=10.1007%2fs12560-018-9350-8&partnerID=40&md5=1be5e27116927d93d7932566b7a5092e	Within the initiatives for poliomyelitis eradication by WHO, Italy activated an environmental surveillance (ES) in 2005. ES complements clinical Acute Flaccid Paralysis (AFP) surveillance for possible polio cases, detects poliovirus circulation in environmental sewage, and is used to monitor transmission in communities. In addition to polioviruses, the analyses comprised: (i) the monitoring of th…			no
scopus	Integrated analysis of human-animal-vector surveillance: West Nile virus infections in Austria, 2015-2016	https://www.scopus.com/inward/record.uri?eid=2-s2.0-85044203644&doi=10.1038%2fs41426-018-0021-5&partnerID=40&md5=670c6a8f8b2d62a2f4f328ce6c36cb79	The results of integrated human and veterinary surveillance for West Nile virus (WNV) infections in Austria during the transmission seasons 2015 and 2016 are shown. Altogether WNV nucleic acid was detected in 21 humans, horses, wild birds and mosquito pools. In detail: in four human clinical cases [two cases of West Nile fever (WNF) and two cases of West Nile neuroinvasive disease (WNND)]			no
scopus	Application of different laboratory techniques to monitor the behaviour of a Mycoplasma synoviae vaccine (MS-H) in broiler breeders	https://www.scopus.com/inward/record.uri?eid=2-s2.0-85056803666&doi=10.1186%2fs12917-018-1669-8&partnerID=40&md5=3c8de9958a674d61a957b679dda68272	Background: Mycoplasma synoviae (MS) is a major poultry pathogen which causes severe economic losses in all the productive sectors. The prevalence of MS in European countries has increased in the last few years, leading to greater attention to the available methods to prevent its spread. The main strategy currently applied for its containment is the development and maintenance of MS-free breeder …			no
scopus	Real-time PCR assay for screening Pneumocystis in free-living wild squirrels and river rats in Italy	https://www.scopus.com/inward/record.uri?eid=2-s2.0-85056610907&doi=10.1177%2f1040638718797379&partnerID=40&md5=9697d8bd57092dbb412353158d883a8c	We used a real-time PCR (rtPCR) targeting a 150-bp amplicon of the mitochondrial small subunit of ribosomal RNA (mtSSU rRNA) to screen for Pneumocystis DNA in lungs of wild squirrels (Callosciurus finlaysonii, n = 85) and river rats (Myocastor coypus, n = 43) in Italy. The rtPCR revealed Pneumocystis DNA in 20 of 85 (24%) squirrels and in 35 of 43 (81%) river rats, and was more sensitive than a n…			no
scopus	Epidemiological trends of cryptococcosis in Italy: Molecular typing and susceptibility pattern of Cryptococcus neoformans isolates collected during a 20-year period	https://www.scopus.com/inward/record.uri?eid=2-s2.0-85055890237&doi=10.1093%2fmmy%2fmyx152&partnerID=40&md5=a9892cedd5f4e1922989d008bd62402a	In the present study clinical data and isolates from cases of cryptococcosis recorded during clinical surveys carried out in Italy from 1997 to 2016, were investigated. Molecular typing and antifungal susceptibility testing were performed in order to delineate the epidemiological trend of cryptococcosis in Italy and to define wild-type population for four different antifungal compounds. During th…			no
scopus	The bivalve Ruditapes decussatus: A biomonitor of trace elements pollution in Sardinian coastal lagoons (Italy)	https://www.scopus.com/inward/record.uri?eid=2-s2.0-85054644891&doi=10.1016%2fj.envpol.2018.07.098&partnerID=40&md5=1a82186b2c0bfdaae5cb703d66b9df5a	The anthropogenic contamination of water bodies with metals via fertilizer, industrial sewage and urban wastewater has resulted in widespread problems in aquatic organisms, but also poses a risk to consumer health. Shellfish from coastal and estuarine environments bioaccumulate toxic metals in their tissues due to their ability to concentrate inorganic contaminants several orders of magnitude abo…			no
scopus	Artificial dens as a management tool for Octopus vulgaris: evidence from a Collaborative Fisheries Research project (central western Mediterranean Sea)	https://www.scopus.com/inward/record.uri?eid=2-s2.0-85053882467&doi=10.1016%2fj.ocecoaman.2018.09.006&partnerID=40&md5=4cce4ce37f44cca6883fcfc7c13ba97a	The aim of the present study was to evaluate, through a Collaborative Fisheries Research (CFR) project, the efficacy of artificial dens as a possible integrative action for the management of O. vulgaris in the wild. Artificial dens, anchored on rocky substrates at a depth of 38–42 m in a temporary Fully Protected Area (FPA) off the western coast of Sardinia (central western Mediterranean Sea), sh…			no
scopus	Presence of bovine hepacivirus in Turkish cattle	https://www.scopus.com/inward/record.uri?eid=2-s2.0-85053444438&doi=10.1016%2fj.vetmic.2018.09.001&partnerID=40&md5=fc32176f01d073bb3bd7813a7e677a18	Hepatitis C virus (HCV), a worldwide distributed human pathogen, causes one of the most important viral infections in human being. HCV is the type species of the genus Hepacivirus (Flaviviridae) in which recently discovered animal viruses i.e. from horses, bats, rodents and cattle are allocated. After preliminary reports in 2015 from German and African cattle, a wide distribution of bovine hepaci…			no
scopus	Environmental drivers of parasite load and species richness in introduced parakeets in an urban landscape	https://www.scopus.com/inward/record.uri?eid=2-s2.0-85053251615&doi=10.1007%2fs00436-018-6058-5&partnerID=40&md5=436b083165f984a7cedfe1119a5f6a03	Introduced species represent a threat to native wildlife worldwide, due to predation, competition, and disease transmission. Concurrent introduction of parasites may also add a new dimension of competition, i.e. parasite-mediated competition, through spillover and spillback dynamics. Urban areas are major hotspots of introduced species, but little is known about the effects of urban habitat struc…			no
scopus	First molecular detection of the human pathogen Rickettsia raoultii and other spotted fever group rickettsiae in Ixodid ticks from wild and domestic mammals	https://www.scopus.com/inward/record.uri?eid=2-s2.0-85051651935&doi=10.1007%2fs00436-018-6036-y&partnerID=40&md5=136ed278020c6693e042a818850d4513	Tick-borne rickettsioses are recognized as emerging vector-borne infections capable of infecting both human and animal hosts worldwide. This study focuses on the detection and molecular identification of species belonging to the genus Rickettsia in ticks sampled from human, vegetation, and domestic and wild vertebrates in Sardinia. Ticks were tested by PCR targeting gltA, ompA, and ompB genes, fo…			yes
scopus	Detection of Japanese Encephalitis Virus in bone marrow of healthy young wild birds collected in 1997–2000 in Central Italy	https://www.scopus.com/inward/record.uri?eid=2-s2.0-85050728348&doi=10.1111%2fzph.12501&partnerID=40&md5=8e3d55c1de0cc35ee8cc9c39277df3b3	Japanese Encephalitis Virus (JEV) is a flavivirus responsible for an important zoonotic, vector-borne disease included in the OIE list. JEV is endemic in a large area of Asia. In Italy, JEV has been found in dead birds collected in 1997–2000 and in a pool of Culex pipiens mosquitoes collected in 2010. Viral ecology in the inter-epidemic periods is not known. The aim of this study was to investiga…			no
scopus	Impact of an invasive herbivore and human trampling on lichen-rich dry grasslands: Soil-dependent response of multiple taxa	https://www.scopus.com/inward/record.uri?eid=2-s2.0-85047244559&doi=10.1016%2fj.scitotenv.2018.05.191&partnerID=40&md5=f782231ad89cb3de9100d715791f9f56	Dry grasslands are listed among the habitats of conservation concern in Europe. Here, based on a multitaxon approach including vascular plants, bryophytes and lichens, we explored the effects of small-scale disturbance on lichen-rich dry grassland vegetation by surveying 60 sites across the Po Plain (Northern Italy). In particular, we evaluated the impact of human trampling and fecal pellet depos…			no
scopus	Evaluating the risk for Usutu virus circulation in Europe: Comparison of environmental niche models and epidemiological models	https://www.scopus.com/inward/record.uri?eid=2-s2.0-85054804693&doi=10.1186%2fs12942-018-0155-7&partnerID=40&md5=88e0f9314e4f263920c14f96af091e17	Background: Usutu virus (USUV) is a mosquito-borne flavivirus, reported in many countries of Africa and Europe, with an increasing spatial distribution and host range. Recent outbreaks leading to regional declines of European common blackbird (Turdus merula) populations and a rising number of human cases emphasize the need for increased awareness and spatial risk assessment. Methods: Modelling ap…			no
scopus	Estimation of pack density in grey wolf (Canis lupus) by applying spatially explicit capture-recapture models to camera trap data supported by genetic monitoring	https://www.scopus.com/inward/record.uri?eid=2-s2.0-85054418074&doi=10.1186%2fs12983-018-0281-x&partnerID=40&md5=f3167db41563917bdbc2442e725cc3b7	Background: Density estimation is a key issue in wildlife management but is particularly challenging and labour-intensive for elusive species. Recently developed approaches based on remotely collected data and capture-recapture models, though representing a valid alternative to more traditional methods, have found little application to species with limited morphological variation. We implemented …			no
scopus	Expert-based and correlative models to map habitat quality: Which gives better support to conservation planning?	https://www.scopus.com/inward/record.uri?eid=2-s2.0-85059147774&doi=10.1016%2fj.gecco.2018.e00513&partnerID=40&md5=40e3e4a864a181c1c7a001972e72555c	Biodiversity loss and habitat degradation are big challenges to be tackled by conservation planning since their effects on both ecological and social-economic systems are remarkably detrimental. Efforts to limit anthropogenic impacts on species and habitats need to be assisted by tools for biodiversity monitoring. Effective monitoring tools could help bridge the gap between science and policy, be…			no
scopus	Toxoplasma gondii infection in raptors from Italy: Seroepidemiology and risk factors analysis	https://www.scopus.com/inward/record.uri?eid=2-s2.0-85055095069&doi=10.1016%2fj.cimid.2018.10.002&partnerID=40&md5=3097783e394f2b4d4f4682981cbfd2ad	Toxoplasma gondii is a zoonotic parasite infecting a wide range of intermediate hosts, including birds. Nevertheless, scant information on the spread of infection in wild bird populations is available to date. With the aim of updating information on T. gondii infection in birds of prey and possible risk factors associated with the infection, a serosurvey was planned on both wild and captive rapto…			no
scopus	Phenotypic profile of Ile68Leu transthyretin amyloidosis: an underdiagnosed cause of heart failure	https://www.scopus.com/inward/record.uri?eid=2-s2.0-85052614568&doi=10.1002%2fejhf.1285&partnerID=40&md5=47668aa52a2dfaa5cb28df4607667ca8	Aims: Cardiac amyloidosis remains a great challenge for the cardiologist. One of the three main aetiological forms, transthyretin-related hereditary amyloidosis (ATTRm), can present with several phenotypes, depending mainly on the specific mutation. We aimed to characterize the phenotype of patients with ATTRm due to Ile68Leu mutation, comparing them to patients with wild-type transthyretin amylo…			no
scopus	Microplastics in Talitrus saltator (Crustacea, Amphipoda): new evidence of ingestion from natural contexts	https://www.scopus.com/inward/record.uri?eid=2-s2.0-85052077145&doi=10.1007%2fs11356-018-2932-z&partnerID=40&md5=4893cc98d20d18bd0e7f2e3efef4c2a7	Using Fourier transform infrared spectroscopy (FT-IR) measurements and comparing the spectrum peaks (range 4000–600 cm−1) with reference spectra database and instrument libraries, we observed new evidence of the ingestion of microplastic particles analyzing the digestive tracts of Talitrus saltator. Specimens, sampled in central Italy, probably ingested the particles with natural detritus. Since …			no
scopus	Lesser kestrel diet and agricultural intensification in the Mediterranean: An unexpected win-win solution?	https://www.scopus.com/inward/record.uri?eid=2-s2.0-85052892957&doi=10.1016%2fj.jnc.2018.08.009&partnerID=40&md5=4ee48d237760cb2b64f5d7c5c6116c14	Farmland bird species have suffered dramatic declines in recent decades, especially in Mediterranean areas. The intensification of agricultural practices has led to reduced invertebrate prey, which represent the bulk of the diet of many farmland birds. In this study, we investigated the spatial and temporal variation in the diet of the lesser kestrel (Falco naumanni) during the breeding season, m…			no
scopus	Microbiological evaluation of carcasses of wild boar hunted in a hill area of northern Italy	https://www.scopus.com/inward/record.uri?eid=2-s2.0-85052558460&doi=10.4315%2f0362-028X.JFP-18-077&partnerID=40&md5=137cb75fd85ceaeb1d70e50cdf9ffed9	This study evaluated the prevalence of potential pathogenic bacteria (mainly Campylobacter spp., but also Listeria monocytogenes and Salmonella) in wild boar (Sus scrofa) and the hygiene of carcasses of wild boar hunted in a hill area of northern Italy during a hunting season (October to December). In total, 62 animals were submitted to microbiological analyses of the tonsils (detection of Lister…			yes
scopus	Metabolic Costs of Military Load Carriage over Complex Terrain	https://www.scopus.com/inward/record.uri?eid=2-s2.0-85051544188&doi=10.1093%2fmilmed%2fusx099&partnerID=40&md5=d04beb5d776074a2ce6e9d8b9a551e1d	Introduction: Dismounted military operations often involve prolonged load carriage over complex terrain, which can result in excessive metabolic costs that can directly impair soldiers' performance. Although estimating these demands is a critical interest for mission planning purposes, it is unclear whether existing estimation equations developed from controlled laboratory- and field-based studie…			no
scopus	Distribution and risk factors associated with Babesia spp. infection in hunting dogs from Southern Italy	https://www.scopus.com/inward/record.uri?eid=2-s2.0-85049640286&doi=10.1016%2fj.ttbdis.2018.07.005&partnerID=40&md5=7a6643d896ee99f438a7177fe6c2053a	Canine babesiosis is caused by haemoprotozoan organisms of the genus Babesia which are transmitted by the bite of a hard tick. The aim of this survey was to determine the prevalence and risk factors associated with Babesia species infections in hunting dogs from Southern Italy. Blood samples were collected from 1311 healthy dogs in the Napoli, Avellino and Salerno provinces of the Campania region…			no
scopus	Trace elements bioaccumulation in liver and fur of Myotis myotis from two caves of the eastern side of Sicily (Italy): A comparison between a control and a polluted area	https://www.scopus.com/inward/record.uri?eid=2-s2.0-85047313257&doi=10.1016%2fj.envpol.2018.04.133&partnerID=40&md5=7c479ea1bcc251875fcf3a239a1fc94b	Environmental pollution is a topic of great interest because it directly affects the quality of ecosystems and of all living organisms at different trophic and systematic levels. Together with the global climate change, the long-term surviving of many species of plants and animals is threaten, distributional patterns at global and regional levels are altered and it results in local assemblages of…			no
scopus	Emerging Rodent-Borne Viral Zoonoses in Trento, Italy	https://www.scopus.com/inward/record.uri?eid=2-s2.0-85047257700&doi=10.1007%2fs10393-018-1335-4&partnerID=40&md5=56e4644b38c3a5f7d357540b96713d24	Rodent-borne hanta- and arenaviruses are an emerging public health threat in Europe			no
scopus	Emerging soil-borne and foliar diseases on leafy vegetables for fresh-cut production in northern Italy	https://www.scopus.com/inward/record.uri?eid=2-s2.0-85052814847&doi=10.17660%2fActaHortic.2018.1209.10&partnerID=40&md5=2e47788a313d5a7a270082c658474f1b	During the past years several diseases caused by soil-borne and foliar pathogens were observed for the first time in Northern Italy on fresh-cut vegetables. This sector is particularly exposed to the risk of the emergence of new diseases as a consequence of its dynamism, specialization and use of intensive cultivation techniques. Fusarium wilts have been recently observed in Italy on lettuce (Lac…			no
scopus	West Nile virus season in Europe	https://www.scopus.com/inward/record.uri?eid=2-s2.0-85051848608&doi=10.1136%2fvr.k3497&partnerID=40&md5=ac0885cd46a27effb0bbdf79d14bfc20				no
scopus	Evaluation of a novel automated water analyzer for continuous monitoring of toxicity and chemical parameters in municipal water supply	https://www.scopus.com/inward/record.uri?eid=2-s2.0-85051176693&doi=10.1016%2fj.ecoenv.2018.03.057&partnerID=40&md5=fbe4b70296547bd82391ab13e53aad80	A novel tool, the DAMTA analyzer (Device for Analytical Monitoring and Toxicity Assessment), designed for fully automated toxicity measurements based on luminescent bacteria as well as for concomitant determination of chemical parameters, was developed and field-tested. The instrument is a robotic water analyzer equipped with a luminometer and a spectrophotometer, integrated on a thermostated rea…			no
scopus	Microbiological, chemical and physical quality of drinking water for commercial turkeys: A cross-sectional study	https://www.scopus.com/inward/record.uri?eid=2-s2.0-85054890215&doi=10.3382%2fps%2fpey130&partnerID=40&md5=13f2180e14b7eba75b7eb4e42e43f2c1	Drinking water for poultry is not subject to particular microbiological, chemical and physical requirements, thereby representing a potential transmission route for pathogenic microorganisms and contaminants and/or becoming unsuitable for water-administered medications. This study assessed the microbiological, chemical and physical drinking water quality of 28 Turkey farms in North-Eastern Italy:…			no
scopus	Congruence across taxa and spatial scales: Are we asking too much of species data?	https://www.scopus.com/inward/record.uri?eid=2-s2.0-85052237153&doi=10.1111%2fgeb.12766&partnerID=40&md5=cc73beefe511174ea853c619e8d9f828	Aim: Biodiversity monitoring and conservation are extremely complex, and surrogate taxa may represent proxies to test methods and solutions. However, cross-taxon correlations in species diversity (i.e., cross-taxon congruence) may vary widely with spatial scale. Our goal is to assess how cross-taxon congruence varies with spatial scale in European temperate forests. We expect that congruence in s…			no
scopus	A method to identify the areas at risk for the introduction of avian influenza virus into poultry flocks through direct contact with wild ducks	https://www.scopus.com/inward/record.uri?eid=2-s2.0-85049599476&doi=10.1111%2ftbed.12838&partnerID=40&md5=bd1c255a80fdcc9f84d9c60f94ef75f8	Wild dabbling ducks are the main reservoir for avian influenza (AI) viruses and pose an ongoing threat to commercial poultry flocks. Combining the (i) size of that population, (ii) their flight distances and (iii) their AI prevalence, the density of AI-infected dabbling ducks (DID) was calculated as a risk factor for the introduction of AI viruses into poultry holdings of Emilia-Romagna region, N…			no
scopus	First report of wild boar susceptibility to Porcine circovirus type 3: High prevalence in the Colli Euganei Regional Park (Italy) in the absence of clinical signs	https://www.scopus.com/inward/record.uri?eid=2-s2.0-85049594472&doi=10.1111%2ftbed.12905&partnerID=40&md5=89e109733e9f7af452461ce6d69df283	The genus Circovirus includes one of the most relevant infectious agents affecting domestic pigs, Porcine circovirus type 2 (PCV-2). The wild boar susceptibility to this pathogen has also been demonstrated although the actual epidemiological role of wild populations is still debated. In recent times, a new circovirus, Porcine circovirus type 3 (PCV-3), has been discovered and reported in the pres…			yes
scopus	Escape behaviour of birds in urban parks and cemeteries across Europe: Evidence of behavioural adaptation to human activity	https://www.scopus.com/inward/record.uri?eid=2-s2.0-85043460234&doi=10.1016%2fj.scitotenv.2018.03.118&partnerID=40&md5=b4156d964bb4d10025790f2cd045c277	Urban environments are very heterogeneous, and birds living in the proximity of humans have to adapt to local conditions, e.g. by changing their behavioural response to potential predators. In this study, we tested whether the escape distance of birds (measured as flight initiation distance			no
scopus	Tracking Multidrug-Resistant Klebsiella pneumoniae from an Italian Hospital: Molecular Epidemiology and Surveillance by PFGE, RAPD and PCR-Based Resistance Genes Prevalence	https://www.scopus.com/inward/record.uri?eid=2-s2.0-85043402379&doi=10.1007%2fs00284-018-1475-3&partnerID=40&md5=5b803848e55d8682072e26a8e484f421	Antimicrobial-resistant Klebsiella pneumoniae represent a global public health concern. K. pneumoniae strains isolated during 2010 and 2014–2016 within a single hospital of Molise Region, Central Italy, were analyzed testing antimicrobial susceptibility, clonality by pulsed-field gel electrophoresis (PFGE) and random amplified polymorphic DNA (RAPD)-PCR, and prevalence of carbapenem resistance ge…			no
scopus	Occupational transmission of an Orthopoxvirus infection during an outbreak in a colony of Macaca tonkeana in Lazio Region, Italy, 2015	https://www.scopus.com/inward/record.uri?eid=2-s2.0-85043370801&doi=10.1111%2fzph.12459&partnerID=40&md5=5e720761a6cfcc6df72b2c5e3f671f53	Orthopoxviruses spill over from animal reservoirs to accidental hosts, sometimes causing human infections. We describe the surveillance and infection control measures undertaken during an outbreak due to an Orthopoxvirus occurred in January 2015 in a colony of Macaca tonkeana in the province of Rieti, Latio, Italy, which caused a human asymptomatic infection. According to the epidemiological inve…			no
scopus	Fatal infection with emerging apicomplexan parasite Hepatozoon silvestris in a domestic cat	https://www.scopus.com/inward/record.uri?eid=2-s2.0-85050385774&doi=10.1186%2fs13071-018-2992-4&partnerID=40&md5=8e5de6bbac6257036802d54d2e366d02	Background: Hepatozoon silvestris is an emerging apicomplexan parasite discovered in European wild cats from Bosnia and Herzegovina and blood samples of a domestic cat from Southern Italy in 2017. It has also been identified in Ixodes ricinus collected from a domestic cat in Wales, UK, in 2018. The clinical relevance, pathogenesis and epidemiology of this novel Hepatozoon species are not yet unde…			no
scopus	Salmonella serovar distribution from non-human sources in Italy; Results from the IT-Enter-Vet network	https://www.scopus.com/inward/record.uri?eid=2-s2.0-85049696894&doi=10.1136%2fvr.104907&partnerID=40&md5=062bc37333b086cc5d7643b873b1e047	The study summarises the results obtained over the period 2002-2013 by the Italian IT-Enter-Vet network, aimed at collecting data on Salmonella isolates from non-human sources. A total of 42,491 Salmonella isolates were reported with a progressive decrease over the years. S. Typhimurium was the most frequent serovar up to 2011, but then, it was overtaken by S. 4,[5],12,:i:-, S. Derby, S. Livingst…			no
scopus	Migrating raptor counts: the need for sharing objectives and field protocols, and the benefits of using radar	https://www.scopus.com/inward/record.uri?eid=2-s2.0-85053036328&doi=10.1080%2f00063657.2018.1506423&partnerID=40&md5=0f91be9d5c874a1da8680e2a96b3af17	Capsule: Raptor migration attracts the interest for different reasons, but not all raptor counts achieve the goal of repeatability through the use of standardized field protocols, and this does not allow comparisons of data to be made across years and sites. Aims: We analysed migrating raptor count activities in Italy to verify the interest on this phenomenon by identifying organizers of such cou…			no
scopus	Occurrence of selected zoonotic food-borne parasites and first molecular identification of Alaria alata in wild boars (Sus scrofa) in Italy	https://www.scopus.com/inward/record.uri?eid=2-s2.0-85046747234&doi=10.1007%2fs00436-018-5908-5&partnerID=40&md5=7e6a3ce2c6ef0e048d1a9e6d4b81c852	Wild boar is a source of human infections with zoonotic pathogens, including food-borne parasites. With the aim of a characterization of the human exposure risk, a survey on wild boars intended for human consumption was planned, selecting three pathogens, Toxoplasma gondii, Alaria alata, and Trichinella spp., as markers of meat infection. Diaphragm muscle samples from 100 wild boars hunted in Pie…			yes
scopus	Hierarchical, multi-grain rendezvous site selection by wolves in southern Italy	https://www.scopus.com/inward/record.uri?eid=2-s2.0-85042554034&doi=10.1002%2fjwmg.21440&partnerID=40&md5=7c85127e3d15052fc13329b0f6a22f20	Fine-scale knowledge of how anthropogenic effects may alter habitat selection by wolves (Canis lupus) is important to inform conservation management, especially where wolf populations are expanding into more populated areas or where human activity and development are increasingly encroaching on formerly pristine environments. From 1999 to 2003, we documented rendezvous sites (n = 31) used by wolv…			no
scopus	Role of TGFBR1 and TGFBR2 genetic variants in Marfan syndrome	https://www.scopus.com/inward/record.uri?eid=2-s2.0-85028352252&doi=10.1016%2fj.jvs.2017.04.071&partnerID=40&md5=dbe7064fa6513e26b344c462b1d64b0d	Objective: Genetic variants in transforming growth factor beta (TGF-β) receptors type 1 (TGFBR1) and type 2 (TGFBR2) genes have been associated with different hereditary connective tissue disorders sharing thoracic aortic aneurysm and dissection (TAA/D). Mutations in both TGFBR1/2 genes have been described in patients with TAA/D and Marfan syndrome (MFS), and they are associated consistently with…			no
scopus	Multilocus genotype analysis outlines distinct histories for Trichinella britovi in the neighboring Mediterranean islands of Corsica and Sardinia,	https://www.scopus.com/inward/record.uri?eid=2-s2.0-85048858329&doi=10.1186%2fs13071-018-2939-9&partnerID=40&md5=9d52e2b0988b35821a028f76ea3f3202	Background: The zoonotic nematode Trichinella britovi was discovered in two neighboring Mediterranean islands of Corsica and Sardinia, almost simultaneously at the beginning of the 21st century. An epidemiological link between the two parasite populations was generally assumed. In 2015, an outbreak of trichinellosis in Nice, the South of France, was reportedly caused by the consumption of raw por…		from fork to farm	no			from fork to farm		insular populations of T. britovi. © 2018 The Author(s).
scopus	Measuring changes in forest floor evaporation after prescribed burning in Southern Italy pine plantations	https://www.scopus.com/inward/record.uri?eid=2-s2.0-85045761335&doi=10.1016%2fj.agrformet.2018.04.004&partnerID=40&md5=cbfa3b52888e25e108ae063028e1764a	Wildfires are a growing concern in the Mediterranean area. Prescribed burning (PB) is often used to reduce fire risk, through fine fuel reduction. However, the monitoring of PB effects on ecosystem processes is mandatory before its spread. This study aims to assess hydrological effects of PB on the topsoil by controlled laboratory experiments. The evaporation flux successive to interception of a …			no
scopus	Long-term follow-up of acute hepatitis B: New insights in its natural history and implications for antiviral treatment	https://www.scopus.com/inward/record.uri?eid=2-s2.0-85048721045&doi=10.3390%2fgenes9060293&partnerID=40&md5=28cdd0ebde0c2721c453d8cc70a6683e	Acute hepatitis B infection (AHB) is still a common viral acute hepatitis worldwide. As vaccination, antiviral treatment, and immigration are bound to affect the epidemiological landscape of HBV infections, and some of its aspects need to be investigated: (1) the circulation of vaccine escape mutants and of primary drug resistant strains			no
scopus	Molecular epidemiology of mcr-encoded colistin resistance in Enterobacteriaceae from food-producing animals in italy revealed through the EU harmonized antimicrobial resistance monitoring	https://www.scopus.com/inward/record.uri?eid=2-s2.0-85048344183&doi=10.3389%2ffmicb.2018.01217&partnerID=40&md5=d3386d3629c3d82b7c656d4add45800e	Colistin resistance by mobilisable mcr genes has been described in bacteria of food-animal origin worldwide, which has raised public health concerns about its potential foodborne transmission to human pathogenic bacteria. Here we provide baseline information on the molecular epidemiology of colistin-resistant, mcr-positive Escherichia coli and Salmonella isolates in food-producing animals in Ital…		One Health	no
scopus	The first feline and new canine cases of Thelazia callipaeda (Spirurida: Thelaziidae) infection in Hungary	https://www.scopus.com/inward/record.uri?eid=2-s2.0-85048298461&doi=10.1186%2fs13071-018-2925-2&partnerID=40&md5=c63b21e1ccc9b6f6c59f163148c9b9db	Background: In Europe, the first Thelazia callipaeda infections were found in the eyes of some dogs in Italy three decades ago. Since that time, this vector-borne nematode species has been diagnosed in domestic and wild carnivores and humans in some western European countries. During the last few years, autochthonous thelaziosis of dogs, red foxes, cats and humans has also been reported from east…			no
scopus	Monitoring Colistin Resistance in Food Animals, An Urgent Threat	https://www.scopus.com/inward/record.uri?eid=2-s2.0-85048140663&doi=10.1080%2f14787210.2018.1481749&partnerID=40&md5=26ed98a7ed0538cd3c8a5580fdfdb352				no
scopus	Serological and molecular investigation for hepatitis E virus (HEV) in captive non-human primates, Italy	https://www.scopus.com/inward/record.uri?eid=2-s2.0-85046760264&doi=10.1016%2fj.virusres.2018.04.017&partnerID=40&md5=39c3171260e1b94a2cff9aa1d5eadfc9	Hepatitis E virus (HEV) is the leading cause of human enterically-transmitted viral hepatitis occurring around the world both as outbreaks and as sporadic cases. Non-human primates (NHPs) have been experimentally infected with HEV, but few studies have been reported about natural infection in wild-living and zoo monkeys. In order to provide a more complete picture on the epidemiology of HEV in NH…			no
scopus	Epidemiological situation of measles in Romania, Italy, and Hungary: On what threats should we focus nowadays?	https://www.scopus.com/inward/record.uri?eid=2-s2.0-85048948684&doi=10.1556%2f030.65.2018.014&partnerID=40&md5=832b97c5338f471b3e812d682a5d67cd	Although the prevalence of wild-type measles virus infection has decreased by >90% in Europe, the disease is still not eliminated and has even reemerged with recurrent outbreaks in different countries, including Romania and Italy. Minor outbreaks of Romanian origin were reported from Hungary as well. In Romania, an outbreak has been ongoing since February 2016. As of October 2017, 9,670 measles c…			no
scopus	Analysis of the environmental and host-related factors affecting the distribution of the tick Dermacentor marginatus	https://www.scopus.com/inward/record.uri?eid=2-s2.0-85048033510&doi=10.1007%2fs10493-018-0257-8&partnerID=40&md5=15151036c90873203d83e7081298e15b	Understanding and responding to the ecological, social and economic conditions that facilitate disease emergence and transmission represents a substantial challenge for epidemiologists and health professionals. In this article we integrate knowledge about the human and the vector population, to provide a context from which to examine the underlying causal factors of D. marginatus-borne diseases e…			no
scopus	Numerical-ecotoxicological approach to assess potential risk associated with oilfield production chemicals discharged into the sea	https://www.scopus.com/inward/record.uri?eid=2-s2.0-85047663126&doi=10.1007%2fs11356-018-2355-x&partnerID=40&md5=f869771e4ffa359df570ffde1ec52a44	Several different chemical products are used on oil platforms to aid oil-water separation during the production process. These chemicals may enter into the sea by means of production water (PW), the main discharge derived from oil and gas offshore platforms. Consequently, toxic effects may occur in the marine environment, causing reductions in wildlife numbers, degrading ecosystem functions and t…			no
scopus	National surveillance plan for infectious bovine rhinotracheitis (IBR) in autochthonous Italian cattle breeds: Results of first year of activity	https://www.scopus.com/inward/record.uri?eid=2-s2.0-85046378112&doi=10.1016%2fj.vetmic.2018.04.013&partnerID=40&md5=5ae4c7eaf61af33c864bd64f3f64c475	Infectious bovine rhinotracheitis (IBR)/infectious pustular vulvovaginitis (IPV) caused by Bovine alphaherpesvirus 1 (BoHV-1) is a significant disease in domestic and wild cattle. In June 2015, the Ministry of Agriculture, Food and Forestry in Italy approved a national surveillance plan to control and eradicate IBR in beef cattle breeds. The objective of this study was to evaluate the results of …			no
scopus	Synergies of planning for forests and planning for Natura 2000: Evidences and prospects from northern Italy	https://www.scopus.com/inward/record.uri?eid=2-s2.0-85030153976&doi=10.1016%2fj.jnc.2017.07.006&partnerID=40&md5=032d2256a3aa7bff01f05ec8c69558cf	Improvements in the management of Natura 2000 sites are essential to achieve the targets set out by the Habitats and Birds Directives of the European Union. A current focus is on the development of management plans, which are fundamental instruments in the implementation of conservation measures. This study explores the viability of using existing forest plans to assist in this purpose. As case s…			no
scopus	Hepatitis E virus infection in Turkey: A systematic review	https://www.scopus.com/inward/record.uri?eid=2-s2.0-85046297194&doi=10.1186%2fs12941-018-0269-6&partnerID=40&md5=59aed20ee26428226a9306c35660f2d1	Hepatitis E virus (HEV), a non-enveloped single stranded RNA virus causes sporadic cases of hepatitis or outbreaks. The disease is generally self-limited although it may cause fulminant hepatitis in pregnant women, elderly, those with underlying chronic hepatitis, immunosuppressed, and transplant recipients. It is transmitted through fecal-oral route and zoonotic transmission. Hepatitis is a main…			no
scopus	Geostationary sensor based forest fire detection and monitoring: An improved version of the SFIDE algorithm	https://www.scopus.com/inward/record.uri?eid=2-s2.0-85047523649&doi=10.3390%2frs10050741&partnerID=40&md5=ffbba7735ed5e21361b09efd125d7234	The paper aims to present the results obtained in the development of a system allowing for the detection and monitoring of forest fires and the continuous comparison of their intensity when several events occur simultaneously-a common occurrence in European Mediterranean countries during the summer season. The system, called SFIDE (Satellite FIre DEtection), exploits a geostationary satellite sen…			no
scopus	Alkhurma hemorrhagic fever virus RNA in hyalomma rufipes ticks infesting migratory birds, Europe and Asia Minor	https://www.scopus.com/inward/record.uri?eid=2-s2.0-85045631537&doi=10.3201%2feid2405.171369&partnerID=40&md5=51a51430f2c2fe78a0437058cb98605a	Alkhurma hemorrhagic fever virus RNA was detected in immature Hyalomma rufipes ticks infesting northward migratory birds caught in the North Mediterranean Basin. This finding suggests a role for birds in the ecology of the Alkhurma hemorrhagic fever virus and a potential mechanism for dissemination to novel regions. Increased surveillance is warranted. © 2018, Centers for Disease Control and Prev…			no
scopus	Geographical characteristics influencing the risk of poisoning in pet dogs: Results of a large population-based epidemiological study in Italy	https://www.scopus.com/inward/record.uri?eid=2-s2.0-85045081085&doi=10.1016%2fj.tvjl.2018.04.003&partnerID=40&md5=b094d858c27efe17d5509c1eba54de9a	Pets can act as sentinels for human health and thus surveillance of pet dogs has the potential to improve awareness of emerging risks for animal and public health. The aim of this study was to investigate factors associated with the risk of canine poisoning. In a large population-based epidemiological investigation in Italy performed from January 2015 to January 2016 and April 2016 to April 2017,…			no
scopus	First report of Coxiella burnetii and Borrelia burgdorferi sensu lato in poultry red mites, Dermanyssus gallinae (Mesostigmata, Acari), related to urban outbreaks of dermatitis in Italy	https://www.scopus.com/inward/record.uri?eid=2-s2.0-85044732946&doi=10.1016%2fj.nmni.2018.01.004&partnerID=40&md5=b5ceb8786c4887224940eda9f8a320f6	The poultry red mite (PRM), Dermanyssus gallinae, is a nonburrowing haematophagous nest-dwelling ectoparasite of birds			no
scopus	Assessing the effects of helicopter disturbance in a mountain ungulate on different time scales	https://www.scopus.com/inward/record.uri?eid=2-s2.0-85044456052&doi=10.1016%2fj.mambio.2018.02.001&partnerID=40&md5=452b5d351dc5c3480d86dc0284b0bb44	Noisy human activities such as helicopter traffic may affect physiology and behaviour of wild animals. Since chronic behavioural modifications can ultimately alter reproductive success and population dynamics, studying the response of different taxa and species to human-induced disturbance in different habitats is paramount. The present study analysed data collected from 10 male Alpine ibex (Capr…			no
scopus	Circulating genotypes of Toxoplasma gondii in Northwestern Italy	https://www.scopus.com/inward/record.uri?eid=2-s2.0-85042280395&doi=10.1016%2fj.vetpar.2018.02.023&partnerID=40&md5=94797db879e8b7dc9970d23d5187b253	Toxoplasma gondii is an apicomplexan parasite that in Europe is genetically characterized by three main clonal genotypes, with a lesser prevalence of atypical patterns. Data on the genotypes of T. gondii circulating both in wildlife and livestock in Northern Italy are scarce. In the present study skeletal muscle samples of cattle (Bos taurus), swine (Sus scrofa domesticus), fox (Vulpes vulpes), r…			yes
scopus	Reproductive disorders in domestic canaries (Serinus canarius domesticus): A retrospective study on bacterial isolates and their antimicrobial resistance in Italy from 2009 to 2012 [Disordini riproduttivi nei canarini domestici (Serinus canarius domesticus). Uno studio retrospettivo sugli isolati batterici e la resistenza antimicrobica in Italia dal 2009 al 2012]	https://www.scopus.com/inward/record.uri?eid=2-s2.0-85052650729&doi=10.12834%2fVetIt.955.4952.2&partnerID=40&md5=742273c636dcf91edc73b6378822481e	Reproductive disorders are responsible for significant economic losses in canary aviculture due to embryo and newborn chick mortality. Most of the time, deaths are caused by bacterial pathogens, however little published data exist about the prevalence of bacterial isolates that are identified during diagnostic protocols. This study reports on data collected from previous investigations carried ou…			no
scopus	Cost of hospitalised patients due to complicated urinary tract infections: A retrospective observational study in countries with high prevalence of multidrug-resistant Gram-negative bacteria: The COMBACTE-MAGNET, RESCUING study	https://www.scopus.com/inward/record.uri?eid=2-s2.0-85052301582&doi=10.1136%2fbmjopen-2017-020251&partnerID=40&md5=1e0f21b28f4e3e85304232e163324959	Objective Complicated urinary tract infections (cUTIs) impose a high burden on healthcare systems and are a frequent cause of hospitalisation. The aims of this paper are to estimate the cost per episode of patients hospitalised due to cUTI and to explore the factors associated with cUTI-related healthcare costs in eight countries with high prevalence of multidrug resistance (MDR). Design This is …			no
scopus	Chlamydiosis in Backyard Chickens (Gallus gallus) in Italy	https://www.scopus.com/inward/record.uri?eid=2-s2.0-85044988494&doi=10.1089%2fvbz.2017.2211&partnerID=40&md5=c44eda868f42b251f68f272b02a042de	Until recently, Chlamydia psittaci was considered to be the only etiological agent of avian chlamydiosis, but two new avian species, Chlamydia gallinacea and Chlamydia avium, have recently been described in poultry and pigeons or psittacine birds, respectively. The aim of this study was to explore the occurrence of C. psittaci and C. gallinacea in backyard chickens in Italy. Cloacal swabs were ta…			no
[truncated: 1,516 more rows]

## Sheet: Total sources included
Reviewer	Source	Title	Link	Abstract	Year	DOI	YES/NO
[truncated: 310 more rows]

## Sheet: DATAMODEL
l							Sampling Charactheristics										Species (numbers)										Sample type (1/0)
[truncated: 299 more rows]
[truncated: 37 more columns]

## Sheet: Papers excluded
Source	Title	Link	Abstract	Year	DOI	YES/NO
[truncated: 1,837 more rows]

## Sheet: Vocabulary
Origin
[truncated: 44 more rows]
